# Supplementary material for: Biased activation of β2-AR/Gi/GRK2 signal pathway attenuated β1-AR sustained activation induced by β1-adrenergic receptor autoantibody
Source: Cell Death Discov. 2021 Nov 8;7:340. doi: 10.1038/s41420-021-00735-2 (PMC8576015; doi:10.1038/s41420-021-00735-2)
Supplement: Supplementary file 4 — Table S3 [file 41420_2021_735_MOESM4_ESM.xlsx]

## Sheet: Sheet1
Time (min)	NE+Phe				β1-AA (-)-IgG						β1-AA (+)-IgG						β1-AA (+)-IgG+β1-AR ECII						β1-AA (+)-IgG+Met
0	0	0	0	0	-2	2	0	-4	-6	4	-2	2	6	2	2	-6	-4	6	4	-6	4	6	0	0	4	-4	-2	4
5	28	8	28	16	6	2	4	-1	-1	0	32	34	28	34	36	38	31	36	36	32	34	31	29	36	36	26	32	33
10	36	16	28	20	-2	2	-2	0	-6	-6	38	44	36	36	44	40	-4	-2	0	-4	2	2	6	10	4	6	8	8
20	16	8	40	12	4	6	0	4	-6	-4	46	36	40	42	40	36	-2	6	4	4	0	0	6	4	8	10	10	10
30	8	8	28	4	4	-4	6	-6	-6	2	44	44	40	42	44	46	-6	0	0	4	0	-4	4	6	10	12	14	6
60	0	4	12	0	4	4	2	-2	-2	-4	38	42	38	42	48	42	6	-4	6	4	-4	-2	6	12	14	12	10	8
