# Supplementary material for: Biased activation of β2-AR/Gi/GRK2 signal pathway attenuated β1-AR sustained activation induced by β1-adrenergic receptor autoantibody
Source: Cell Death Discov. 2021 Nov 8;7:340. doi: 10.1038/s41420-021-00735-2 (PMC8576015; doi:10.1038/s41420-021-00735-2)
Supplement: Supplementary file 5 — Table S4 [file 41420_2021_735_MOESM5_ESM.xlsx]

## Sheet: Sheet1
Time (min)	NE+Phe				Negative IgG				β1-AA				β1-AA+β1-AR-ECⅡ				β1-AA+Met
0	0	0	0	0	0	0	0	0	0	0	0	0	0	0	0	0	0	0	0	0
5	4	20	16	4	-4	-4	-4	-12	16	32	12	16	-4	-4	0	0	4	0	-8	-4
10	40	40	32	36	0	0	8	-8	32	56	28	28	0	0	0	-12	12	8	4	12
20	20	20	52	16	0	-4	-4	0	40	52	44	36	0	0	8	16	28	32	24	20
30	20	12	60	20	8	0	0	4	28	48	53	32	8	20	8	8	20	20	20	28
60	12	8	24	16	12	-4	-4	12	48	56	48	28	0	0	16	24	20	12	12	24
