# Supplementary material for: Biased activation of β2-AR/Gi/GRK2 signal pathway attenuated β1-AR sustained activation induced by β1-adrenergic receptor autoantibody
Source: Cell Death Discov. 2021 Nov 8;7:340. doi: 10.1038/s41420-021-00735-2 (PMC8576015; doi:10.1038/s41420-021-00735-2)
Supplement: Supplementary file 6 — Table S5 [file 41420_2021_735_MOESM6_ESM.xlsx]

## Sheet: Sheet1
Time (s)	NE	Negative IgG	β1-AA	β1-AA+β1-AR ECⅡ
0	1	1	1	1
4.21	1	1.00021	0.99864	0.996477
8.29	1.00845	1.00244	0.997737	0.979909
12.52	1.00181	1.00624	0.995178	0.966424
16.76	0.994698	1.00941	1.00084	0.964389
20.77	0.979442	1.00521
24.99	0.980987	1.00486	0.985879	0.958282
28.99	0.969575	1.00683	1.00017	0.960528
33.13	0.962882	1.00539	1.00389	0.965089
37.18	0.968294	0.9957	1.00004	0.960598
41.23	0.967465	1.00228
45.56	0.96387	0.995436	1.00496	0.938564
49.43	0.955554	0.990125	1.00548	0.922973
53.68	0.953044	0.99196	1.00904	0.91604
57.6	0.945581	0.993711	1.01138
61.86	0.951253	1.00133		0.923388
66.17	0.940481	0.991609		0.93002
70.16	1.25835	0.991246	1.02589	0.929517
74.38	1.2483	0.996834
78.36	0.938767		1.03045
82.28	0.934358	0.99392		0.922854
86.36	0.918662	0.995606	1.02319	0.929373
90.61	0.916701	0.993753		0.917973
94.57	0.914504	0.988058		0.919094
98.58	0.916082	0.978827		0.927882
102.94	0.897379	0.988364	1.06978	0.92354
107.06	0.903482	0.99295
111.36	0.895798		1.12805	0.924059
115.75	0.888431	1.00032	1.12926
119.85	0.889294	0.988229		0.927191
124.09	0.891823		1.12587	0.913599
128.2	0.880091	0.992897	1.12892	0.911901
132.58	0.877073	0.990783	1.13847	0.901381
136.9	0.890519	0.98955	1.14729	0.89666
141.06	0.87813	0.985221	1.15794	0.881388
145.22	0.871061	0.981818
149.35	0.860271	0.988295	1.15809
153.55	0.850293	0.982627		0.893158
157.75	0.847727	0.978035	1.14947	0.898175
161.96	0.846317	0.976979	1.15399	0.902066
166.15	0.844782	0.976257	1.15989	0.897028
170.51	0.839316	0.985629	1.16394	0.895346
174.61	0.835204	0.986562
178.81	0.837034	0.981643	1.16156	0.896044
182.97	0.819495			0.892037
187.14	0.813319	0.981069	1.15715
191.37	0.81928	0.985845	1.15163	0.902564
195.51	0.805956	0.982241	1.148	0.905624
199.51	0.815485	0.986306		0.914717
203.63	0.816724	1.00016	1.14657
		0.994228	1.14375	0.907071
207.89	0.8096			0.898056
211.87	0.805206	1.00149	1.13976	0.903917
216.17	0.80575	0.999742
220.54	0.806911	1.0014	1.14035	0.892767
224.51	0.800766
228.84	0.80488	0.991313	1.1399	0.903124
233.16	0.797589	0.998488
237.26	0.788918		1.1348	0.8964
241.48	0.790683	1.00277	1.13952	0.882075
245.73	0.788478
250.12	0.788878	0.993999		0.885344
254.33	0.775383	1.00215	1.13892	0.889255
258.6	0.787354	0.996906	1.13662	0.893247
262.61	0.779629	0.993137		0.891237
266.81	0.772262	0.999194	1.13125	0.883695
271.02	0.766222	0.99274	1.12379	0.893669
275.42	0.767216	0.995599	1.11695	0.896006
279.71	0.765564	0.99015	1.11707	0.894633
284.03	0.759915			0.889989
288.3	0.757463	0.980293	1.11968	0.891645
292.49	0.753385	0.976467	1.11711
296.65	0.758074	0.98072	1.10086	0.86852
