# Supplementary material for: Biased activation of β2-AR/Gi/GRK2 signal pathway attenuated β1-AR sustained activation induced by β1-adrenergic receptor autoantibody
Source: Cell Death Discov. 2021 Nov 8;7:340. doi: 10.1038/s41420-021-00735-2 (PMC8576015; doi:10.1038/s41420-021-00735-2)
Supplement: Supplementary file 7 — Table S6 [file 41420_2021_735_MOESM7_ESM.xlsx]

## Sheet: Sheet1
Time (min)	Control			NE			Negative IgG			β1-AA
0	100	100	100	100	100	100	100	100	100	100	100	100
5	82.8194	92.4312	98.5812	76.8013	79.1915	58.0253	98.5052	111.537	106.461	99.5654	109.056	92.8401
10	70.3801	92.082	99.0051	56.1524	62.1208	49.4948	95.3662	101.544	112.956	95.2176	108.629	109.989
30	88.3288	99.8375	102.721	32.9291	31.5697	34.3163	74.8254	113.342	116.728	93.724	99.4248	131.244
