# Supplementary material for: Biased activation of β2-AR/Gi/GRK2 signal pathway attenuated β1-AR sustained activation induced by β1-adrenergic receptor autoantibody
Source: Cell Death Discov. 2021 Nov 8;7:340. doi: 10.1038/s41420-021-00735-2 (PMC8576015; doi:10.1038/s41420-021-00735-2)
Supplement: Supplementary file 10 — Table S9 [file 41420_2021_735_MOESM10_ESM.xlsx]

## Sheet: Sheet1
Time (min)	NE+phe					NE+phe+dynasore					dynasore
0	0	0	0	0	0	0	0	0	0	0	0	0	0	0	0
5	32	28	20	26	19	24	25	25	22	25	-5	0	-6	-4	-4
10	15	7	3	5	4	23	27	24	27	26	-5	-1	-6	-5	-4
20	9	7	-3	6	-4	24	24	27	25	27	-6	1	-6	-6	-4
30	8	2	-6	1	1	26	30	21	21	30	-4	0	-5	-7	-4
60	4	0	1	10	6	19	28	24	21	24	-4	1	-4	-5	-3
