# Supplementary material for: Biased activation of β2-AR/Gi/GRK2 signal pathway attenuated β1-AR sustained activation induced by β1-adrenergic receptor autoantibody
Source: Cell Death Discov. 2021 Nov 8;7:340. doi: 10.1038/s41420-021-00735-2 (PMC8576015; doi:10.1038/s41420-021-00735-2)
Supplement: Supplementary file 11 — Table S10 [file 41420_2021_735_MOESM11_ESM.xlsx]

## Sheet: Sheet1
Time (min)	Vehicle				β1-AA				NE+phe+dynasore				NE+phe
0	0	0	0	0	0	0	0	0	0	0	0	0	0	0	0	0
2	2.50704	-1.5719	-1.80567	-0.31724	41.2438	30.3547	25.8972	44.8903	34.5173	20.8093	42.3795	32.4946	45.9168	33.0558	22.996	13.67
4	2.04071	1.41798	-2.39689	-0.0130795	32.7025	25.7086	27.3444	46.8686	45.7639	26.7858	32.7425	24.6815	5.5885	14.7563	7.69097	27.6288
10	0.0732165	2.7758	3.15112	0.0732165	26.4317	31.4959	33.5481	24.7138	40.7766	21.0172	31.6069	27.9168	5.34531	6.62372	14.2407	6.68154
30	0.787061	1.91913	2.12306	-1.25868	28.8024	26.3173	39.8377	33.0558	33.6473	34.4718	27.182	20.1852	1.00383	9.60859	3.69097	13.9168
