# Supplementary material for: Biased activation of β2-AR/Gi/GRK2 signal pathway attenuated β1-AR sustained activation induced by β1-adrenergic receptor autoantibody
Source: Cell Death Discov. 2021 Nov 8;7:340. doi: 10.1038/s41420-021-00735-2 (PMC8576015; doi:10.1038/s41420-021-00735-2)
Supplement: Supplementary file 12 — Table S11 [file 41420_2021_735_MOESM12_ESM.xlsx]

## Sheet: Sheet1
Time (min)	Control(β-arr1 OE)				Negative IgG(β-arr1 OE)				β1-AA (β-arr1 OE)				β1-AA
0	100	100	100		100	100	100		100	100	100		100	100	100	100
5	98.6425	99.2021	106.837		100.563	88.4204	99.8589		55.295	90.5774	72.5157		99.5654	109.056	92.8401	125.026
10	110.596	92.2494	98.3569		111.12	127.767	88.4226		43.4167	64.9113	55.8244		95.2176	108.629	109.989	115.747
30	103.695	87.1579	118.675		109.076	139.44	113.097		40.1034	75.3976	57.246		93.724	99.4248	131.244	99.2859
