# Supplementary material for: Biased activation of β2-AR/Gi/GRK2 signal pathway attenuated β1-AR sustained activation induced by β1-adrenergic receptor autoantibody
Source: Cell Death Discov. 2021 Nov 8;7:340. doi: 10.1038/s41420-021-00735-2 (PMC8576015; doi:10.1038/s41420-021-00735-2)
Supplement: Supplementary file 13 — Table S12 [file 41420_2021_735_MOESM13_ESM.xlsx]

## Sheet: Sheet1
Time (min)	Control(β-arr2 OE)				Negative IgG(β-arr2 OE)				β1-AA				β1-AA(β-arr2 OE)
0	100	100	100		100	100	100		100	100	100	100	100	100	100
5	95.5555	100.614	102.312		107.482	96.7709	99.1344		99.5654	109.056	92.8401	125.026	65.2615	90.4076	88.9596
10	90.0839	110.24	91.8547		113.554	90.6832	90.2386		95.2176	108.629	109.989	115.747	57.9277	91.2683	78.2294
30	91.5005	98.8477	105.426		100.961	85.8331	91.3362		93.724	99.4248	131.244	99.2859	54.0715	87.8747	81.6973
