# Supplementary material for: Biased activation of β2-AR/Gi/GRK2 signal pathway attenuated β1-AR sustained activation induced by β1-adrenergic receptor autoantibody
Source: Cell Death Discov. 2021 Nov 8;7:340. doi: 10.1038/s41420-021-00735-2 (PMC8576015; doi:10.1038/s41420-021-00735-2)
Supplement: Supplementary file 14 — Table S13 [file 41420_2021_735_MOESM14_ESM.xlsx]

## Sheet: Sheet1
	Control	Negative IgG	β1-AA (β-arr1 OE)	β1-AA
0	1	1	1	1
4.16	0.99555	1.00332		0.994157
8.34	0.988997	0.995461
12.76	0.99315	0.998456		0.985395
16.82	0.992025			0.981686
		0.997483	1.01902	1.01002
21	0.992534	0.995317
25.23	0.984433			1.02355
29.41	0.989273	0.994446
33.59	0.99226	0.994314	1.01479	1.03471
37.76	0.989638	0.991928		1.03326
42.08	0.996165	0.991001		1.03377
46.31	0.986265	0.992298	1.00217	1.03633
50.48	0.99391	0.993578
54.7	0.998035	0.998726		1.0315
58.88	0.992802	0.993584		1.03641
63.09	0.987462	0.988334		1.03559
67.43	0.985061	0.987074
71.7	0.985524	0.986475
75.9	0.977716
80.1	0.976921	0.992611		1.03103
84.22	0.97619			1.02412
88.31	0.970412	0.992494
92.46	0.962751	0.984941		1.03035
96.62	0.962165	0.991051	1.00877	1.04111
100.88	0.959952	0.993275	0.991768
105.36	0.952322	0.991005
109.48	0.948254	0.976084	0.959609	1.11954
113.53	0.954345	0.983207
117.72	0.953526	0.98504	0.939329	1.12332
121.85	0.960968	0.979361		1.11256
125.94	0.956822	0.978122	0.941122	1.09542
130.06	0.970466	0.97892	0.93217
134.09	0.959405			1.0814
138.41	0.965122	0.979104	0.923419	1.09262
142.74	0.964484	0.978246	0.927256
146.85	0.964064	0.977558
151.08	0.959462	0.97401	0.935685
155.23	0.969227	0.97535		1.09351
159.42	0.97011	0.979658	0.918072
163.47	0.954886	0.971335	0.914842	1.09479
167.59	0.956529	0.979535		1.09805
171.9	0.96659	0.976599	0.911328
176.24	0.954979	0.968986		1.09709
180.55	0.958254	0.975628
184.64	0.948839	0.974065		1.09533
188.94	0.947706	0.970759
193.13	0.953541	0.975805	0.910791
197.27	0.947557	0.972332	0.910254	1.09592
201.53	0.94408	0.964602		1.09362
205.66	0.944826			1.09013
210.04	0.942599	0.969145		1.09676
214.45	0.933604	0.96269	0.914038	1.09183
218.63	0.939625	0.960508
222.72	0.944142	0.966264	0.916107	1.09554
226.94	0.937222	0.964974	0.901958	1.09871
231.09	0.948325	0.957712		1.0905
235.49	0.951021	0.962346	0.906072	1.08444
239.55	0.938688	0.95392	0.906263
243.73	0.940508	0.960797		1.08339
247.98	0.946867			1.08167
		0.965113	0.904976	1.07917
252.22	0.943449
256.42	0.934174	0.95886	0.913367	1.07025
260.68	0.934504	0.959722	0.924101	1.08364
264.75	0.942186			1.07831
		0.954669		1.07641
269.12	0.928942		0.930754
273.33	0.926994	0.957807		1.07472
277.73	0.929427	0.951736	0.951242	1.07036
281.93	0.92156	0.950762	0.947195	1.07022
286.17	0.919188	0.951682		1.06887
290.36	0.915663	0.947601	0.949814
294.79	0.922675	0.946854		1.05826
298.93	0.923108		0.953795
