# Supplementary material for: Biased activation of β2-AR/Gi/GRK2 signal pathway attenuated β1-AR sustained activation induced by β1-adrenergic receptor autoantibody
Source: Cell Death Discov. 2021 Nov 8;7:340. doi: 10.1038/s41420-021-00735-2 (PMC8576015; doi:10.1038/s41420-021-00735-2)
Supplement: Supplementary file 15 — Table S14 [file 41420_2021_735_MOESM15_ESM.xlsx]

## Sheet: Sheet1
Time (min)	Control	Negative IgG	β1-AA (β-arr2 OE)	β1-AA
0	1	1	1	1
4.1	1.00074	0.991567	0.997857	0.994157
8.21	0.996955	0.993558	0.998218
12.26	0.995338	0.986936	0.995679	0.985395
16.48	0.996213	0.976998		0.981686
20.83	0.998479		0.994656	1.01002
		0.976939	0.994386
25.13	0.99454	0.980935		1.02355
29.25	0.99436		0.992738
33.49	0.990101	0.978982	0.996046	1.03471
37.52	0.997273	0.976437	0.983095	1.03326
41.64	0.99722	0.980774	0.985847	1.03377
45.61	0.99832	0.974309	0.987749	1.03633
49.71	0.998526	0.965857	0.990175
54.04	0.995324	0.974808	0.987016	1.0315
58.29	0.992974	0.969627	0.998289	1.03641
62.35	0.992884	0.965316	0.986678	1.03559
66.62	0.991474	0.952917
70.77	0.992711	0.941036	0.99151
74.94	0.994155		0.982587
78.89	0.994747	0.941636	0.966387	1.03103
82.87	0.995262	0.938483	0.963049	1.02412
86.95	0.996265	0.938187	0.959543
91.03	0.989588	0.942193	0.95991	1.03035
95.23	0.993139	0.934176	0.96624	1.04111
99.39	0.989407	0.92652
103.72	0.988019	0.934522	0.958736
107.79	0.989908	0.936113	0.957333	1.11954
112.02	0.990731	0.933392	0.961608
116.15	0.986335	0.935117	0.965829	1.12332
120.28	0.97891	0.927826	0.959016	1.11256
124.6	0.984538	0.93461	0.959722	1.09542
128.87	0.986393	0.927195	0.952189
133.14	0.980819	0.930598	0.952917	1.0814
137.3	0.981389	0.937212	0.943012	1.09262
141.46	0.977956	0.930721	0.923325
145.72	0.982226	0.93541	0.92524
149.94	0.979908	0.936684	0.922494
154.03	0.978217	0.934123	0.907828	1.09351
158.18	0.978678
162.3	0.970928	0.932214	0.910276	1.09479
166.59	0.974245	0.929005	0.897486	1.09805
170.47	0.968527	0.927751	0.888127
174.55	0.973112	0.936695	0.890231	1.09709
178.6	0.965999	0.935676	0.892177
182.61	0.97162	0.941652	0.886393	1.09533
186.57	0.965123	0.946103	0.892581
191.05	0.965067	0.943713	0.890174
195.41	0.960812	0.940255	0.896975	1.09592
200	0.965354	0.937603		1.09362
204.06	0.955906	0.940876	0.8933	1.09013
208.04	0.957353	0.935342	0.895905	1.09676
212.28	0.953964	0.935482	0.890027	1.09183
216.27	0.953679	0.9343	0.888842
220.59	0.952337	0.934076	0.880013	1.09554
224.95	0.950795	0.929196	0.878384	1.09871
229.02	0.947712	0.924505	0.880583	1.0905
233.25	0.947559	0.922041	0.872421	1.08444
237.39	0.945074	0.928392	0.871327
241.47	0.941618			1.08339
245.72	0.938953	0.920151	0.866606	1.08167
249.72	0.936227	0.922308	0.866591	1.07917
253.98	0.936041	0.915991	0.868266
258.14	0.937465	0.925244	0.867266	1.07025
262.37	0.929868	0.929255	0.870986	1.08364
266.35	0.920432	0.9259	0.869581	1.07831
270.48	0.919329	0.922904	0.866337	1.07641
274.7	0.925307	0.927223	0.865063
278.85	0.927681	0.925507	0.870912	1.07472
282.95	0.932381	0.928386	0.861516	1.07036
287.22	0.93362	0.922537	0.868082	1.07022
291.29	0.93757	0.926023	0.857354	1.06887
295.25	0.940617
299.38	0.937185	0.925711	0.866478	1.05826
