# Supplementary material for: Biased activation of β2-AR/Gi/GRK2 signal pathway attenuated β1-AR sustained activation induced by β1-adrenergic receptor autoantibody
Source: Cell Death Discov. 2021 Nov 8;7:340. doi: 10.1038/s41420-021-00735-2 (PMC8576015; doi:10.1038/s41420-021-00735-2)
Supplement: Supplementary file 16 — Table S15 [file 41420_2021_735_MOESM16_ESM.xlsx]

## Sheet: Sheet1
Log(Con) mol/L	NE									β1-AA								Negative IgG
-11	365.385	88.4615	226.923	122.581	-90.3226	-22.5806	122.581	-90.3226	-22.5806	69.2308	23.0769	-100	16.129	-3.22581	-57.6923	-69.2308	-46.1538	-92.3077	-57.6923	-103.846	106.452	9.67742	251.613	-100	-88.4615	-7.69231
-10	134.615	238.462	-15.3846	35.4839	-61.2903	16.129	35.4839	-61.2903	16.129	11.5385	-11.5385	103.226	-12.9032	-109.677	-126.923	-46.1538	-138.462	115.385	-46.1538	0	19.3548	125.806	-96.7742	-88.4615	-76.9231	-146.154
-9	88.4615	261.538	157.692	103.226	103.226	16.129	103.226	103.226	16.129	23.0769	-161.538	-61.2903	-61.2903	54.8387	-46.1538	0	46.1538	161.538	11.5385	242.308	-19.3548	-9.67742	67.7419	-7.69231	-76.9231	-88.4615
-8	76.9231	215.385	111.538	-80.6452	-109.677	-109.677	-80.6452	-109.677	-109.677	-207.692	-253.846	-12.9032	25.8065	-119.355	-103.846	-161.538	11.5385	-57.6923	115.385	-23.0769	77.4194	9.67742	-29.0323	-100	-146.154	-180.769
-7	111.538	100	226.923	16.129	-51.6129	-32.2581	16.129	-51.6129	-32.2581	92.3077	-150	-41.9355	-70.9677	16.129	-69.2308	-115.385	46.1538	-23.0769	-219.231	-34.6154	67.7419	77.4194	-77.4194	-226.923	-100	-180.769
-6	-96.1539	192.308	203.846	93.5484	-41.9355	54.8387	93.5484	-41.9355	54.8387	0	34.6154	25.8065	-61.2903	-61.2903	-46.1538	-69.2308	-115.385	-115.385	46.1538	69.2308	9.67742	-48.3871	-19.3548	-146.154	-123.077	26.9231
-5	100	169.231	273.077	64.5161	132.258	103.226	64.5161	132.258	103.226	-11.5385	-69.2308	-138.71	16.129	35.4839	-92.3077	-150	-161.538	-34.6154	46.1538	126.923	-106.452	-154.839	-9.67742	-7.69231	-180.769	-250
