# Supplementary material for: Biased activation of β2-AR/Gi/GRK2 signal pathway attenuated β1-AR sustained activation induced by β1-adrenergic receptor autoantibody
Source: Cell Death Discov. 2021 Nov 8;7:340. doi: 10.1038/s41420-021-00735-2 (PMC8576015; doi:10.1038/s41420-021-00735-2)
Supplement: Supplementary file 17 — Table S16 [file 41420_2021_735_MOESM17_ESM.xlsx]

## Sheet: Sheet1
Log(Con) mol/L	NE									β1-AA								Negative IgG
-11	-6.81818	37.5	3.40909	17.5439	-14.0351	14.9123	-19.708	0	-4.37956	-45.2555	-14.5985	-23.3577	-3.50877	-0.877193	20.1754	0	88.6364	-8.0292	-1.45985	7.29927	-35.0877	1.75439	-19.2982	14.7727	-2.27273	59.0909
-10	-54.5455	13.6364	136.364	7.01754	-3.50877	14.9123	-13.1387	4.37956	-6.56934	-21.1679	-23.3577	-23.3577	28.0702	-27.193	-3.50877	61.3636	-3.40909	-12.4088	-3.64963	-1.45985	35.9649	4.38596	4.38596	42.0455	55.6818	4.54545
-9	23.8636	44.3182	47.7273	14.9123	-0.877193	1.75439	-17.5182	-26.2774	-2.18978	-16.7883	-18.9781	-29.927	14.9123	-8.77193	14.9123	27.2727	27.2727	-27.7372	-10.219	0.729927	12.2807	-6.14035	-14.0351	38.6364	-26.1364	113.636
-8	-34.0909	-23.8636	-20.4546	-24.5614	-0.877193	14.9123	0	-10.9489	0	-27.7372	-25.5475	-12.4088	-40.3509	-0.877193	7.01754	-64.7727	-10.2273	-5.83942	-16.7883	-12.4088	-6.14035	-40.3509	25.4386	55.6818	18.1818	31.8182
-7	17.0454	92.0455	30.6818	-19.2982	4.38596	-0.877193	-2.18978	6.56934	2.18978	-23.3577	-16.7883	-23.3577	7.01754	-8.77193	-3.50877	-71.5909	-40.9091	-8.0292	-3.64963	-5.83942	-21.9298	1.75439	1.75439	1.13636	14.7727	21.5909
-6	51.1364	81.8182	57.9545	35.9649	4.38596	25.4386	48.1752	37.2263	41.6058	-34.3066	-45.2555	-36.4963	-40.3509	-8.77193	-40.3509	54.5455	44.3182	-12.4088	-18.9781	-29.927	-21.9298	-6.14035	20.1754	-32.9545	-19.3182	-29.5454
-5	95.4545	126.136	78.4091	107.017	93.8597	99.1228	91.9708	89.781	118.248	-49.635	-38.6861	-34.3066	-37.7193	-35.0877	-35.0877	-13.6364	-20.4546	-21.1679	-21.1679	-14.5985	-29.8246	-27.193	-50.8772	-56.8182	-2.27273	-50
