# Supplementary material for: Biased activation of β2-AR/Gi/GRK2 signal pathway attenuated β1-AR sustained activation induced by β1-adrenergic receptor autoantibody
Source: Cell Death Discov. 2021 Nov 8;7:340. doi: 10.1038/s41420-021-00735-2 (PMC8576015; doi:10.1038/s41420-021-00735-2)
Supplement: Supplementary file 18 — Table S17 [file 41420_2021_735_MOESM18_ESM.xlsx]

## Sheet: Sheet1
Time (s)	1880 nM	940 nM	470 nM	235 nM	117.5 nM	58.75 nM
-59.96	0.585083	0.0637207	-0.0198364	0.0446167	-0.158508	-0.190918
-59.46	0.61554	0.118408	0.00946	0.0379639	-0.155762	-0.153015
-58.96	0.409302	0.149658	0.0446167	-0.0647583	-0.151855	-0.127625
-58.46	0.321411	0.139893	0.0250854	-0.113586	-0.126465	-0.135437
-57.96	0.479614	0.149658	0.0211792	-0.0608521	-0.11084	-0.131531
-57.46	0.475708	0.112549	-0.0159302	-0.0432739	-0.130371	-0.180359
-56.96	0.501099	0.0840454	0.00165	-0.0100708	-0.120605	-0.166687
-56.46	0.481567	0.0715332	-0.0217896	-0.00616	-0.11084	-0.153015
-55.96	0.471802	0.0715332	-0.0120239	-0.000305	-0.10498	-0.153015
-55.46	0.477661	0.0930176	0.00751	-0.00421	-0.0991211	-0.153015
-54.96	0.432739	0.0715332	-0.0139771	-0.0108643	-0.11084	-0.145203
-54.46	0.440552	0.0754395	-0.00421	0.0114136	-0.116699	-0.141296
-53.96	0.446411	0.0957642	0.0200195	0.0375977	-0.10614	-0.134644
-53.46	0.436646	0.0891113	0.0211792	0.0114136	-0.11084	-0.139343
-52.96	0.440552	0.104736	0.0211792	0.0328979	-0.10498	-0.129578
-52.46	0.415161	0.0949707	0.00751	0.0270386	-0.11084	-0.141296
-51.96	0.413208	0.0949707	0.0348511	0.0289917	-0.103027	-0.131531
-51.46	0.399536	0.0812988	0.0211792	0.0153198	-0.122559	-0.151062
-50.96	0.391724	0.0754395	0.0270386	0.0114136	-0.116699	-0.151062
-50.46	0.397583	0.0656738	0.0172729	0.0153198	-0.106934	-0.135437
-49.96	0.391724	0.0559082	0.0211792	0.0114136	-0.103027	-0.149109
-49.46	0.411255	0.0285645	0.0192261	0.0133667	-0.0893555	-0.149109
-48.96	0.391724	0.0285645	0.0192261	-0.00616	-0.0932617	-0.129578
-48.46	0.401489	0.052002	0.0426636	0.00946	-0.0698242	-0.0983276
-47.96	0.391724	0.0461426	0.0524292	0.0133667	-0.0698242	-0.0983276
-47.46	0.389771	0.0480957	0.0641479	0.0153198	-0.0620117	-0.0983276
-46.96	0.399536	0.0441895	0.0504761	0.0387573	-0.0581055	-0.088562
-46.46	0.399536	0.0559082	0.0563354	0.0211792	-0.0424805	-0.0819092
-45.96	0.403442	0.0559082	0.0661011	0.0133667	-0.0561523	-0.0846558
-45.46	0.360474	0.0402832	0.0407104	-0.00421	-0.0522461	-0.0807495
-44.96	0.356567	0.0305176	0.0504761	0.00751	-0.0581055	-0.0846558
-44.46	0.350708	0.0402832	0.0368042	-0.00421	-0.0561523	-0.0709839
-43.96	0.337036	0.0246582	0.0407104	-0.000305	-0.0522461	-0.0768433
-43.46	0.309692	0.0246582	0.0348511	-0.000305	-0.0483398	-0.0670776
-42.96	0.309692	0.00903	0.0289917	0.00555	-0.0268555	-0.0807495
-42.46	0.299927	0.00903	0.00946	-0.00421	-0.0209961	-0.0905151
-41.96	0.29718	6.1e-05	-0.00537	-0.00146	-0.0358276	-0.1073
-41.46	0.282349	-0.0183105	-0.0159302	-0.0198364	-0.0385742	-0.119812
-40.96	0.264771	-0.00854	-0.0159302	-0.0217896	-0.0288086	-0.0905151
-40.46	0.233521	-0.010498	-0.0237427	-0.0296021	-0.0307617	-0.102234
-39.96	0.255005	-0.000732	-0.0237427	-0.0178833	-0.0209961	-0.102234
-39.46	0.245239	0.00513	-0.0335083	-0.00421	-0.0131836	-0.0924683
-38.96	0.23938	-0.0144043	-0.0491333	-0.0178833	-0.0327148	-0.102234
-38.46	0.235474	0.00122	-0.0393677	0.00751	-0.0112305	-0.0807495
-37.96	0.255005	0.00122	-0.0276489	0.00751	-0.00146	-0.0709839
-37.46	0.256958	0.00317	-0.0432739	0.00165	-0.00146	-0.0768433
-36.96	0.255005	0.00513	-0.0374146	0.00751	-0.0112305	-0.0612183
-36.46	0.237427	0.00122	-0.0491333	-0.00226	-0.0112305	-0.0651245
-35.96	0.231567	0.00513	-0.0491333	0.00671	-0.0209961	-0.0670776
-35.46	0.241333	0.0148926	-0.0393677	0.00946	-0.0229492	-0.0455933
-34.96	0.260864	0.020752	-0.0296021	0.0250854	-0.00146	-0.0436401
-34.46	0.256958	0.0187988	-0.0237427	0.0153198	-0.0131836	-0.0494995
-33.96	0.249146	0.0187988	0.00165	0.0153198	-0.0131836	-0.0397339
-33.46	0.243286	0.0246582	0.00165	0.0153198	-0.00342	-0.0319214
-32.96	0.225708	0.0227051	-0.00421	0.00165	-0.019043	-0.0377808
-32.46	0.224548	0.020752	0.00946	0.00476	-0.0112305	-0.0299683
-31.96	0.212036	0.0266113	-0.00812	0.0036	-0.0209961	-0.0299683
-31.46	0.221802	0.0305176	0.0114136	0.00751	-0.0209961	-0.0241089
-30.96	0.219849	0.0441895	0.0114136	-0.00226	-0.0268555	-0.026062
-30.46	0.219849	0.0402832	0.0172729	0.0036	-0.0307617	-0.0299683
-29.96	0.215942	0.0402832	0.0309448	0.0036	-0.0209961	-0.0202026
-29.46	0.210083	0.0500488	0.0407104	-0.00226	-0.0112305	-0.0123901
-28.96	0.200317	0.0500488	0.0309448	-0.00421	-0.0209961	-0.0221558
-28.46	0.196411	0.0430298	0.0258789	-0.00342	-0.026062	-0.0155029
-27.96	0.223755	0.0500488	0.0426636	0.0133667	-0.00928	0.00128
-27.46	0.213989	0.0500488	0.0309448	0.0133667	-0.019043	0.00128
-26.96	0.206177	0.0285645	0.0192261	0.00555	-0.0112305	0.00519
-26.46	0.204224	0.0305176	0.0192261	0.00751	-0.0112305	-0.000671
-25.96	0.194458	0.036377	0.0309448	-0.00226	0.0083	0.00909
-25.46	0.180786	0.020752	0.00751	-0.0120239	-0.0131836	-0.000671
-24.96	0.188599	0.036377	0.0172729	-0.0120239	0.00244	0.0149536
-24.46	0.182739	0.0461426	0.0309448	-0.0120239	0.0297852	0.0286255
-23.96	0.17688	0.0402832	0.0172729	-0.00226	0.0258789	0.0383911
-23.46	0.171021	0.0305176	0.0270386	0.0133667	0.0161133	0.0481567
-22.96	0.157349	0.0305176	0.0106201	0.00165	-0.00146	0.0383911
-22.46	0.131165	0.0258179	0.0172729	-0.00616	-0.00146	0.0286255
-21.96	0.131958	0.0285645	0.00555	0.00671	-0.00146	0.0403442
-21.46	0.121033	0.0383301	-0.00226	0.0036	-0.00537	0.036438
-20.96	0.110474	0.0461426	0.00751	0.0133667	0.00439	0.0403442
-20.46	0.11438	0.0500488	-0.000305	0.00165	0.00439	0.0305786
-19.96	0.104614	0.0461426	-0.0159302	-0.00812	-0.00537	0.0247192
-19.46	0.0948486	0.0559082	-0.0120239	0.00751	0.00635	0.020813
-18.96	0.101501	0.0402832	-0.0276489	-0.0120239	-0.00537	0.00519
-18.46	0.0772705	0.0500488	-0.0256958	-0.0139771	-0.00146	-0.000671
-17.96	0.0702515	0.0668335	-0.022583	-0.00616	0.0141602	0.00519
-17.46	0.0714111	0.0598145	-0.0198364	-0.0139771	0.0200195	-0.000671
-16.96	0.0557861	0.0606079	-0.0170898	-0.0131836	0.0297852	0.000122
-16.46	0.0421143	0.0754395	-0.00812	-0.0167236	0.0297852	0.0110474
-15.96	0.0421143	0.0812988	0.0114136	-0.00226	0.0192261	0.0110474
-15.46	0.0421143	0.0559082	0.00751	-0.0217896	0.0083	-0.00458
-14.96	0.0323486	0.0375366	-0.0178833	-0.0413208	-0.00146	-0.010437
-14.46	0.0374146	0.0266113	-0.0128174	-0.0217896	-0.00537	-0.010437
-13.96	0.0245361	0.0109863	-0.00421	-0.0217896	-0.00146	-0.0202026
-13.46	0.0401611	0.0168457	-0.000305	-0.0120239	0.0102539	-0.010437
-12.96	0.0303955	0.0168457	0.00165	-0.0276489	0.0102539	-0.010437
-12.46	0.0303955	0.0168457	0.0211792	-0.00226	0.0102539	-0.000671
-11.96	0.0206299	0.0109863	0.0114136	0.00751	0.00555	0.00909
-11.46	0.0206299	0.00629	0.0114136	-0.00226	0.0130005	0.00909
-10.96	0.0206299	-0.000732	-0.00226	0.00165	0.0083	-0.0202026
-10.46	0.0011	-0.010498	-0.0139771	0.00165	0.012207	0.00323
-9.96	0.005	-0.010498	-0.0120239	0.00751	0.0083	-0.000671
-9.46	-0.00281	-0.000732	-0.0178833	0.0172729	-0.00146	-0.000671
-8.96	0.0011	-0.010498	0.00165	0.0153198	0.0083	-0.000671
-8.46	0.0011	-0.010498	0.0114136	0.0270386	0.0083	-0.000671
-7.96	-0.0301514	-0.0124512	-0.0100708	0.00555	-0.0131836	-0.000671
-7.46	-0.0496826	-0.0319824	-0.0198364	-0.0139771	-0.0229492	-0.010437
-6.96	-0.0477295	-0.0163574	-0.00616	0.00165	-0.0170898	0.00519
-6.46	-0.0301514	-0.00854	0.00946	0.00751	-0.0112305	0.0110474
-5.96	-0.039917	-0.0183105	0.0211792	-0.00226	-0.0112305	-0.000671
-5.46	-0.0301514	-0.00854	0.0114136	0.0172729	-0.0112305	0.00909
-4.96001	-0.0399167	-0.00659	-0.00421	0.0114133	-0.00732	0.0188596
-4.46001	-0.0340576	0.00903	0.0309448	0.0270386	0.00439	0.0286255
-3.96001	-0.0379636	0.00513	0.0368039	0.038757	0.0200192	0.0305783
-3.46001	-0.0281982	0.00708	0.0231323	0.0535889	0.0297852	0.0403442
-2.96001	-0.0203857	0.0305176	0.0211792	0.0524292	0.0239258	0.0305786
-2.46001	-0.0203857	0.0285645	0.0211792	0.0758667	-0.0112305	0.0266724
-1.96001	-0.0399162	0.00513	0.00165	0.0875847	-0.0502937	0.0149529
-1.46001	0.0421187	0.0695756	0.071956	0.0914872	0.0336869	0.0704301
-0.960007	0.00971	0.00787	0.0660973	0.218441	0.241512	0.302059
-0.460007	-0.083681	-0.0866681	0.0172748	0.134462	0.38019	0.332155
0.0399933	-0.102056	-0.0507154	-0.0608473	0.280156	0.308293	0.260259
0.539993	-6.24778	-0.897547	1.00602	0.897802	1.80173	1.70444
1.03999	0.0921527	0.859446	0.871226	0.596995	0.743846	0.828624
1.53999	3.00775	1.61683	0.916875	0.58405	0.387212	0.277837
2.03999	5.28076	2.74652	1.56921	0.798522	0.656737	0.407531
2.53999	7.26788	3.47815	1.96765	1.01764	0.782899	0.451661
3.03999	8.84796	4.15161	2.17548	1.15204	0.833678	0.501281
3.53999	10.3706	4.643	2.38367	1.21454	0.875488	0.511047
4.03999	11.7581	5.13013	2.55634	1.31531	0.891113	0.524719
4.53999	13.0366	5.58911	2.69891	1.39032	0.92627	0.534485
5.03999	14.2171	6.01489	2.86884	1.47235	0.955566	0.561829
5.53999	15.2765	6.41449	2.96454	1.52509	0.976258	0.559876
6.03999	16.2706	6.78833	3.10321	1.57391	0.984863	0.571594
6.53999	17.1761	7.18091	3.22626	1.59735	1.01416	0.585266
7.03999	18.0109	7.50317	3.33954	1.62	1.02979	0.596985
7.53999	18.7913	7.85864	3.45477	1.64423	1.0415	0.610657
8.03999	19.5089	8.19183	3.5321	1.65906	1.06024	0.613768
8.53999	20.1749	8.4895	3.59345	1.65985	1.04541	0.626282
9.03999	20.7718	8.78833	3.71454	1.68329	1.03565	0.636048
9.53999	21.3694	9.10669	3.79657	1.70398	1.05518	0.645813
10.04	21.93	9.41138	3.89813	1.73212	1.06494	0.647766
10.54	22.4456	9.7016	3.96259	1.73407	1.06494	0.665344
11.04	22.9359	10.0051	4.0661	1.77234	1.08642	0.688781
11.54	23.421	10.2688	4.12665	1.78876	1.08447	0.690735
12.04	23.8448	10.5325	4.19696	1.80829	1.09619	0.690735
12.54	24.2335	10.804	4.28485	1.83368	1.09619	0.706359
13.04	24.6234	10.9915	4.36883	1.86883	1.11572	0.706359
13.54	25.0089	11.2368	4.46063	1.88837	1.13525	0.710266
14.04	25.382	11.5129	4.53485	1.92548	1.14697	0.718078
14.54	25.6995	11.7239	4.61688	1.9411	1.16846	0.720031
15.04	26.0695	11.9543	4.68329	1.93329	1.17236	0.706361
15.54	26.3624	12.177	4.74188	1.95673	1.15869	0.700501
16.04	26.6261	12.4231	4.82391	1.99383	1.17432	0.706359
16.54	26.9073	12.6223	4.88251	2.01337	1.19385	0.716125
17.04	27.1636	12.7961	4.95087	2.0368	1.19775	0.696594
17.54	27.4222	12.9915	5.01727	2.04266	1.20361	0.696595
18.04	27.6573	13.1516	5.07782	2.05243	1.20361	0.692688
18.54	27.882	13.3313	5.11688	2.05438	1.21533	0.686829
19.04	28.1468	13.5227	5.17743	2.06415	1.21533	0.696594
19.54	28.3605	13.677	5.22431	2.07117	1.20361	0.667298
20.04	28.5265	13.8821	5.29266	2.09149	1.2251	0.694641
20.54	28.7257	14.0735	5.35712	2.11298	1.23682	0.716125
21.04	28.9386	14.2426	5.4079	2.13251	1.23486	0.70636
21.54	29.1214	14.425	5.4704	2.15399	1.25635	0.727843
22.04	29.3226	14.5969	5.52118	2.15399	1.24853	0.739563
22.54	29.507	14.7356	5.57703	2.17352	1.2583	0.745422
23.04	29.6769	14.8618	5.63367	2.18445	1.25165	0.752441
23.54	29.8527	15.0461	5.70087	2.20673	1.26221	0.759095
24.04	30.007	15.2043	5.74579	2.22821	1.26923	0.774719
24.54	30.1448	15.3547	5.78876	2.21649	1.24658	0.747376
25.04	30.2784	15.5188	5.83368	2.23798	1.26025	0.761047
25.54	30.421	15.6282	5.87079	2.23212	1.24463	0.759095
26.04	30.5519	15.7551	5.91962	2.23602	1.24463	0.749329
26.54	30.6925	15.8801	5.97821	2.23798	1.23096	0.741516
27.04	30.8331	16.0129	6.01923	2.25165	1.22705	0.747376
27.54	30.9484	16.134	6.07196	2.2536	1.24463	0.755188
28.04	31.0792	16.2668	6.1286	2.27313	1.23486	0.757141
28.54	31.1769	16.4075	6.16492	2.26923	1.23096	0.755188
29.04	31.3234	16.5325	6.1911	2.26727	1.23291	0.739563
29.54	31.4757	16.6497	6.24579	2.28095	1.24268	0.763001
30.04	31.5968	16.7903	6.30048	2.29852	1.24853	0.768859
30.54	31.7277	16.9028	6.35321	2.31415	1.2583	0.77472
31.04	31.8566	17.009	6.39734	2.31805	1.27783	0.788391
31.54	31.9581	17.1184	6.46454	2.33954	1.27588	0.786438
32.04	32.0558	17.2493	6.49579	2.36688	1.29736	0.788391
32.54	32.1429	17.3489	6.55048	2.37195	1.30713	0.788391
33.04	32.257	17.4504	6.58173	2.36688	1.31885	0.790345
33.54	32.3546	17.5481	6.61884	2.36688	1.31885	0.784485
34.04	32.4378	17.6399	6.65595	2.38056	1.33252	0.782533
34.54	32.5167	17.7454	6.71258	2.41376	1.354	0.790344
35.04	32.5968	17.8333	6.74774	2.40204	1.35986	0.774719
35.54	32.6878	17.9387	6.79071	2.41571	1.36768	0.768859
36.04	32.7609	18.0149	6.83173	2.41571	1.35791	0.76886
36.54	32.837	18.0872	6.86102	2.41571	1.36963	0.759094
37.04	32.923	18.179	6.89227	2.42743	1.35596	0.754028
37.54	33.005	18.2864	6.93915	2.42743	1.35986	0.761047
38.04	33.0929	18.3821	6.98212	2.44501	1.36182	0.761047
38.54	33.1671	18.4504	7.01141	2.42743	1.33838	0.749329
39.04	33.2316	18.5383	7.05048	2.43329	1.34814	0.743469
39.54	33.3292	18.636	7.09735	2.45282	1.34424	0.755188
40.04	33.3917	18.7141	7.13837	2.45477	1.35596	0.761048
40.54	33.4581	18.7883	7.17938	2.46454	1.37549	0.766906
41.04	33.5179	18.843	7.19891	2.45477	1.35205	0.757141
41.54	33.6007	18.9028	7.22742	2.45905	1.34149	0.746582
42.04	33.6554	18.9758	7.26532	2.46063	1.33447	0.749329
42.54	33.7198	19.0512	7.29657	2.48212	1.34424	0.759094
43.04	33.7823	19.0872	7.32782	2.4743	1.34033	0.749329
43.54	33.8409	19.1477	7.35712	2.46454	1.33643	0.741516
44.04	33.9073	19.218	7.37665	2.46845	1.3208	0.749329
44.54	33.9601	19.2688	7.42938	2.47626	1.32861	0.73761
45.04	34.0499	19.345	7.48016	2.49188	1.34424	0.743469
45.54	34.1105	19.4211	7.51141	2.49774	1.34033	0.739562
46.04	34.1788	19.4817	7.53876	2.50751	1.34033	0.729797
46.54	34.2589	19.5422	7.5622	2.50751	1.33057	0.720032
47.04	34.3312	19.6399	7.61298	2.51727	1.3501	0.739563
47.54	34.3859	19.72	7.6579	2.52234	1.35986	0.759094
48.04	34.4288	19.7825	7.70007	2.53174	1.38135	0.761047
48.54	34.4816	19.8313	7.71649	2.5329	1.37549	0.755188
49.04	34.5265	19.8997	7.73993	2.5368	1.3794	0.749329
49.54	34.5773	19.9583	7.79071	2.54266	1.38916	0.753235
50.04	34.6417	20.0149	7.80634	2.54266	1.40479	0.755188
50.54	34.6866	20.0618	7.83368	2.55829	1.39893	0.770813
51.04	34.7296	20.1106	7.86102	2.54657	1.38721	0.768859
51.54	34.7921	20.1594	7.87079	2.54266	1.39697	0.778626
52.04	34.8468	20.2258	7.91064	2.55633	1.40283	0.79425
52.54	34.8878	20.2766	7.94696	2.55243	1.39502	0.786438
53.04	34.9464	20.3333	7.9743	2.56415	1.39502	0.786438
53.54	34.962	20.3684	7.98602	2.57587	1.37744	0.76886
54.04	35.0109	20.429	8.01923	2.58563	1.37744	0.76886
54.54	35.0519	20.4973	8.05048	2.59735	1.36963	0.770812
55.04	35.0831	20.5461	8.07782	2.59345	1.34619	0.766907
55.54	35.1222	20.5872	8.09735	2.58954	1.34619	0.766907
56.04	35.171	20.6508	8.13757	2.61218	1.36102	0.79541
56.54	35.2081	20.6985	8.15009	2.61493	1.36768	0.792297
57.04	35.2472	20.7473	8.1911	2.62665	1.36963	0.778626
57.54	35.2667	20.8	8.21258	2.63641	1.37939	0.78839
58.04	35.2921	20.8254	8.22235	2.62665	1.36963	0.790344
58.54	35.3214	20.8704	8.23212	2.64813	1.35986	0.770813
59.04	35.3663	20.9211	8.26532	2.63055	1.36377	0.764954
59.54	35.4171	20.9602	8.29071	2.63641	1.37939	0.770813
60.04	35.4562	21.0168	8.33563	2.63251	1.37549	0.766907
60.54	35.4894	21.0559	8.34735	2.62274	1.37549	0.764954
61.04	35.5304	21.1047	8.38251	2.63251	1.36377	0.764954
61.54	35.5812	21.1653	8.43134	2.64032	1.37744	0.76886
62.04	35.6027	21.2004	8.44696	2.62665	1.35791	0.729798
62.54	35.6437	21.261	8.48212	2.63837	1.36377	0.741515
63.04	35.673	21.3118	8.5036	2.63837	1.35986	0.735656
63.54	35.7171	21.3606	8.54071	2.63641	1.35791	0.729797
64.04	35.7804	21.4094	8.57001	2.65594	1.34814	0.727844
64.54	35.8195	21.4641	8.59735	2.65985	1.354	0.743469
65.04	35.8624	21.4895	8.61298	2.65595	1.3501	0.739563
65.54	35.8976	21.5403	8.63251	2.66766	1.34033	0.739563
66.04	35.9406	21.5911	8.6618	2.67743	1.32861	0.735657
66.54	35.9757	21.6418	8.69501	2.68915	1.3501	0.741516
67.04	36.0011	21.7004	8.71063	2.69696	1.35791	0.747375
67.54	36.0402	21.7356	8.73602	2.70282	1.36572	0.745423
68.04	36.0812	21.7805	8.75555	2.69696	1.35791	0.739562
68.54	36.1085	21.802	8.76923	2.68915	1.35986	0.745423
69.04	36.1487	21.8391	8.77704	2.69696	1.34815	0.739563
69.54	36.1671	21.8684	8.80048	2.69696	1.354	0.739563
70.04	36.1808	21.9055	8.81805	2.69305	1.34424	0.735656
70.54	36.2179	21.9387	8.84149	2.69696	1.34814	0.741516
71.04	36.2484	21.9602	8.86688	2.69696	1.33838	0.73761
71.54	36.2706	21.9954	8.89227	2.69696	1.33252	0.743469
72.04	36.2902	22.0305	8.90009	2.70673	1.3501	0.743469
72.54	36.3351	22.0793	8.92938	2.71649	1.35986	0.753235
73.04	36.3605	22.0969	8.94305	2.70282	1.34619	0.755188
73.54	36.3917	22.1301	8.97235	2.72821	1.37158	0.770812
74.04	36.421	22.1672	8.99774	2.73016	1.37042	0.776672
74.54	36.4581	22.2083	9.02118	2.73407	1.37158	0.780579
75.04	36.4894	22.2454	9.04071	2.74579	1.37744	0.788391
75.54	36.5226	22.2922	9.07782	2.74383	1.38525	0.786438
76.04	36.5616	22.3157	9.08759	2.73993	1.37549	0.776673
76.54	36.5667	22.3489	9.12274	2.73798	1.37939	0.784484
77.04	36.6066	22.3801	9.13251	2.73602	1.37939	0.770813
77.54	36.63	22.4114	9.14618	2.73212	1.38525	0.786438
78.04	36.6566	22.4094	9.17938	2.71454	1.36298	0.76886
78.54	36.6808	22.4446	9.21259	2.69305	1.35516	0.759094
79.04	36.7042	22.4731	9.23602	2.70282	1.36572	0.745422
79.54	36.7316	22.5051	9.25751	2.70282	1.354	0.745423
80.04	36.7609	22.5364	9.27704	2.69891	1.34424	0.735657
80.54	36.7609	22.5715	9.2868	2.70282	1.34424	0.725891
81.04	36.7921	22.5961	9.31531	2.70203	1.34345	0.715332
81.54	36.8128	22.6204	9.33173	2.71063	1.34814	0.720031
82.04	36.839	22.6458	9.36688	2.70673	1.33838	0.708313
82.54	36.8624	22.6516	9.37665	2.70673	1.32861	0.698547
83.04	36.8917	22.6965	9.40008	2.71649	1.34814	0.688781
83.54	36.9308	22.7328	9.4079	2.72235	1.34424	0.684875
84.04	36.962	22.7512	9.4079	2.70282	1.34424	0.669251
84.54	36.9769	22.7903	9.42157	2.72626	1.34814	0.66925
85.04	37.0031	22.7961	9.43719	2.71845	1.33447	0.64972
85.54	37.0206	22.8196	9.46258	2.72821	1.33838	0.652465
86.04	37.0695	22.8372	9.48798	2.73407	1.34424	0.649719
86.54	37.0714	22.8606	9.50165	2.71844	1.32861	0.649719
87.04	37.089	22.8782	9.52118	2.70673	1.30713	0.628235
87.54	37.1027	22.8977	9.53094	2.68719	1.30713	0.608704
88.04	37.1417	22.9407	9.57001	2.70868	1.32861	0.630187
88.54	37.1808	22.9758	9.60712	2.71454	1.32471	0.636048
89.04	37.171	22.9797	9.62079	2.71454	1.30908	0.620422
89.54	37.1906	23.0032	9.63641	2.70477	1.30518	0.614563
90.04	37.212	23.0356	9.66687	2.73328	1.30829	0.604004
90.54	37.2218	23.0598	9.67157	2.72821	1.29346	0.598938
91.04	37.2316	23.095	9.6911	2.73798	1.30908	0.589172
91.54	37.2609	23.1165	9.69305	2.71454	1.30518	0.585266
92.04	37.2804	23.1399	9.70087	2.71844	1.28955	0.579407
92.54	37.2745	23.177	9.72626	2.73407	1.28094	0.568481
93.04	37.298	23.1829	9.73798	2.74384	1.27002	0.58136
93.54	37.3136	23.2375	9.77899	2.76532	1.28564	0.587219
94.04	37.3284	23.2493	9.79071	2.75751	1.27783	0.569642
94.54	37.3409	23.2649	9.79657	2.7536	1.27393	0.575501
95.04	37.3527	23.2903	9.82001	2.75165	1.27783	0.579407
95.54	37.3722	23.3215	9.85126	2.76727	1.28955	0.593079
96.04	37.3624	23.3196	9.85126	2.74774	1.27002	0.589172
96.54	37.3722	23.3411	9.86102	2.74774	1.28955	0.598938
97.04	37.38	23.3489	9.88446	2.74579	1.27783	0.598938
97.54	37.3722	23.3801	9.9118	2.75751	1.27978	0.620422
98.04	37.3898	23.3899	9.93134	2.76727	1.29932	0.610657
98.54	37.3995	23.4055	9.94696	2.76337	1.28564	0.630188
99.04	37.4093	23.4465	9.94696	2.76923	1.29541	0.626282
99.54	37.4093	23.4583	9.97235	2.77899	1.31103	0.645812
100.04	37.423	23.4583	9.96259	2.74969	1.2915	0.645813
100.54	37.4327	23.4719	9.98212	2.75946	1.2915	0.649719
101.04	37.4132	23.47	9.99383	2.75946	1.28174	0.639953
101.54	37.4406	23.4797	10.0016	2.75751	1.28955	0.638
102.04	37.4406	23.4993	10.0309	2.76727	1.29541	0.647766
102.54	37.4601	23.509	10.0505	2.76727	1.29932	0.647767
103.04	37.4698	23.5286	10.07	2.76727	1.29736	0.647766
103.54	37.4894	23.5383	10.0798	2.77704	1.29736	0.661438
104.04	37.4698	23.5383	10.0759	2.74579	1.27783	0.647766
104.54	37.4816	23.5364	10.0798	2.74774	1.26886	0.645813
105.04	37.4718	23.5227	10.0837	2.74774	1.27002	0.639954
105.54	37.4523	23.511	10.0767	2.72821	1.26025	0.620422
106.04	37.4503	23.5364	10.0876	2.72821	1.27588	0.614563
106.54	37.4526	23.5383	10.1052	2.73602	1.27783	0.616516
107.04	37.4601	23.5481	10.0993	2.73602	1.27783	0.596985
107.54	37.4503	23.55	10.0954	2.73212	1.27393	0.583313
108.04	37.4425	23.55	10.111	2.73798	1.27002	0.56964
108.54	37.4523	23.55	10.111	2.71649	1.26416	0.559875
109.04	37.4355	23.5481	10.113	2.72235	1.26611	0.541138
109.54	37.4191	23.5266	10.1091	2.71454	1.2583	0.538391
110.04	37.4386	23.5461	10.1286	2.7204	1.26416	0.534485
110.54	37.4288	23.55	10.1501	2.72626	1.26221	0.51886
111.04	37.421	23.5598	10.1618	2.74774	1.27002	0.530578
111.54	37.421	23.5696	10.1755	2.74774	1.27002	0.520813
112.04	37.4269	23.5696	10.195	2.74774	1.27979	0.509094
112.54	37.4152	23.5852	10.2067	2.74384	1.27002	0.524719
113.04	37.4152	23.595	10.2165	2.74384	1.27979	0.534485
113.54	37.421	23.5852	10.2224	2.73798	1.27588	0.538391
114.04	37.4054	23.593	10.2302	2.73798	1.27979	0.538391
114.54	37.3995	23.5891	10.2204	2.72821	1.28369	0.528625
115.04	37.4015	23.6067	10.2419	2.73016	1.27978	0.530578
115.54	37.387	23.6008	10.2399	2.70477	1.27783	0.528625
116.04	37.3663	23.5969	10.2204	2.69501	1.2583	0.509094
116.54	37.3702	23.6067	10.2302	2.68524	1.26807	0.51886
117.04	37.3507	23.6165	10.2399	2.68524	1.26807	0.51886
117.54	37.3507	23.6204	10.2399	2.67157	1.2583	0.522766
118.04	37.3409	23.6165	10.236	2.66571	1.24854	0.538391
118.54	37.3429	23.6223	10.2321	2.66766	1.26025	0.520813
119.04	37.3331	23.6379	10.2477	2.66376	1.26611	0.526673
119.54	37.3089	23.6516	10.2516	2.64813	1.26025	0.530578
120.04	37.3097	23.6547	10.2497	2.63641	1.24854	0.528625
120.54	37.3097	23.6575	10.2673	2.64032	1.2583	0.548157
121.04	37.2941	23.6692	10.2614	2.64618	1.24853	0.567688
121.54	37.2941	23.6594	10.2614	2.63251	1.23877	0.548157
122.04	37.3019	23.6809	10.2731	2.64813	1.23096	0.546204
122.54	37.2804	23.6907	10.2809	2.65399	1.25439	0.559875
123.04	37.2804	23.6809	10.277	2.63837	1.23096	0.540344
123.54	37.2863	23.6946	10.2751	2.63837	1.24463	0.554016
124.04	37.2902	23.7004	10.2809	2.64813	1.23877	0.55011
124.54	37.2804	23.7102	10.2809	2.6286	1.24854	0.55011
125.04	37.2902	23.7102	10.2907	2.63055	1.23877	0.546204
125.54	37.2706	23.6907	10.2809	2.61688	1.229	0.530579
126.04	37.2765	23.7004	10.3122	2.63641	1.23877	0.540345
126.54	37.2609	23.7004	10.3024	2.62274	1.24854	0.51886
127.04	37.2472	23.7063	10.322	2.61688	1.24854	0.509094
127.54	37.2366	23.7032	10.3149	2.60596	1.23761	0.502075
128.04	37.2316	23.6985	10.3102	2.5954	1.22705	0.497377
128.54	37.2218	23.7102	10.3317	2.60321	1.23291	0.51886
129.04	37.2101	23.7063	10.3278	2.59345	1.2251	0.505189
129.54	37.1906	23.7004	10.3356	2.58759	1.20947	0.493469
130.04	37.1573	23.6907	10.3317	2.56806	1.18994	0.479798
130.54	37.1417	23.6907	10.3513	2.58368	1.19971	0.489562
131.04	37.1417	23.6723	10.3571	2.57391	1.1958	0.485657
131.54	37.1417	23.6692	10.361	2.56805	1.18994	0.479797
132.04	37.1144	23.679	10.3708	2.57782	1.18799	0.499327
132.54	37.1202	23.6887	10.3903	2.58758	1.18408	0.511046
133.04	37.1222	23.6711	10.3923	2.57587	1.18018	0.513
133.54	37.1222	23.6711	10.402	2.57001	1.18018	0.511047
134.04	37.1222	23.6664	10.3973	2.55554	1.18524	0.52588
134.54	37.1105	23.6692	10.4001	2.54657	1.17822	0.524719
135.04	37.1105	23.6692	10.4099	2.54462	1.17822	0.51886
135.54	37.1261	23.679	10.4196	2.53095	1.18799	0.528626
136.04	37.1085	23.6985	10.4391	2.53485	1.19775	0.548155
136.54	37.1007	23.6907	10.4313	2.5368	1.20947	0.540344
137.04	37.0968	23.6965	10.4313	2.52704	1.18994	0.530579
137.54	37.0812	23.6907	10.445	2.52704	1.19501	0.540344
138.04	37.0675	23.6809	10.4216	2.51337	1.17822	0.520814
138.54	37.0519	23.6809	10.4216	2.49774	1.16846	0.520813
139.04	37.0304	23.6653	10.402	2.47821	1.14893	0.501283
139.54	36.9894	23.6497	10.4001	2.47626	1.15167	0.489562
140.04	36.9933	23.636	10.3864	2.46649	1.138	0.473939
140.54	36.9796	23.6497	10.404	2.4743	1.14697	0.48761
141.04	36.9777	23.6594	10.4099	2.49384	1.15399	0.493469
141.54	36.9796	23.6575	10.4079	2.49188	1.15479	0.495423
142.04	36.9698	23.6614	10.402	2.49774	1.16064	0.489563
142.54	36.9698	23.677	10.4274	2.49383	1.1665	0.501281
143.04	36.9796	23.677	10.4235	2.49384	1.17627	0.495423
143.54	36.9698	23.6711	10.4118	2.48798	1.18994	0.489563
144.04	36.9601	23.6907	10.4216	2.48797	1.20947	0.468077
144.54	36.9601	23.6907	10.4313	2.48798	1.20947	0.458313
145.04	36.9757	23.7297	10.4509	2.50751	1.229	0.48761
145.54	36.9698	23.7415	10.4626	2.52429	1.25049	0.489562
146.04	36.9796	23.7512	10.4724	2.51727	1.26025	0.509094
146.54	36.9562	23.7415	10.4528	2.50751	1.25049	0.499328
147.04	36.9308	23.7317	10.4431	2.48602	1.24072	0.489563
147.54	36.921	23.7075	10.4286	2.46649	1.23096	0.479797
148.04	36.8976	23.6907	10.4216	2.45673	1.2251	0.475892
148.54	36.8976	23.6809	10.4286	2.44696	1.22705	0.479796
149.04	36.8917	23.6809	10.4118	2.44696	1.21533	0.466125
149.54	36.887	23.679	10.4216	2.43524	1.19306	0.458314
150.04	36.88	23.675	10.4118	2.42548	1.17627	0.448547
150.54	36.8663	23.6555	10.4001	2.40594	1.16064	0.448547
151.04	36.8527	23.6516	10.402	2.40204	1.1626	0.440734
151.54	36.8624	23.6477	10.3884	2.39423	1.15479	0.434876
152.04	36.8234	23.6282	10.3825	2.37079	1.12939	0.409485
152.54	36.8234	23.6321	10.3923	2.37665	1.13916	0.419249
153.04	36.8214	23.6223	10.3923	2.36688	1.13916	0.399719
153.54	36.8116	23.6321	10.3825	2.35712	1.12939	0.399719
154.04	36.7921	23.6516	10.3825	2.36298	1.1333	0.409485
154.54	36.7628	23.6418	10.3786	2.35712	1.12939	0.399718
155.04	36.7472	23.6418	10.3727	2.34735	1.11963	0.389954
155.54	36.7374	23.6321	10.363	2.34735	1.10986	0.399721
156.04	36.6886	23.6321	10.363	2.34735	1.1001	0.399719
156.54	36.6468	23.6243	10.361	2.33759	1.08838	0.378236
157.04	36.6105	23.6301	10.3571	2.33563	1.07861	0.389954
157.54	36.5765	23.636	10.3376	2.33173	1.08447	0.384093
158.04	36.5499	23.6204	10.3376	2.30908	1.06494	0.374329
158.54	36.5382	23.6301	10.3513	2.31415	1.05713	0.366516
159.04	36.5187	23.6301	10.3513	2.30438	1.04736	0.368469
159.54	36.4991	23.6204	10.3513	2.30438	1.04736	0.368469
160.04	36.4894	23.6204	10.3395	2.3114	1.0376	0.358704
160.54	36.4913	23.6301	10.3591	2.31415	1.0415	0.358704
161.04	36.4698	23.6243	10.3591	2.30438	1.04736	0.358704
161.54	36.4601	23.6165	10.3513	2.29071	1.03369	0.341126
162.04	36.4601	23.6321	10.3649	2.30634	1.06885	0.350891
162.54	36.4601	23.6086	10.3806	2.29657	1.04932	0.335266
163.04	36.4659	23.5989	10.3669	2.28681	1.05908	0.319642
163.54	36.4659	23.6086	10.3806	2.2868	1.04932	0.319641
164.04	36.4698	23.6047	10.3766	2.29266	1.04932	0.315735
164.54	36.4503	23.5793	10.361	2.27704	1.05908	0.309875
165.04	36.4503	23.5852	10.3571	2.27704	1.05908	0.30011
165.54	36.4503	23.5696	10.3649	2.2868	1.06885	0.290344
166.04	36.4406	23.5735	10.3649	2.26532	1.06299	0.29425
166.54	36.421	23.5598	10.361	2.25555	1.04932	0.290344
167.04	36.421	23.5598	10.3513	2.24579	1.04932	0.26886
167.54	36.4093	23.5598	10.3415	2.23602	1.04932	0.278625
168.04	36.3995	23.55	10.3317	2.23602	1.03955	0.268858
168.54	36.3995	23.5344	10.3278	2.22235	1.03565	0.264954
169.04	36.4015	23.5286	10.322	2.20673	1.03955	0.264955
169.54	36.3702	23.5364	10.32	2.20477	1.03564	0.266906
170.04	36.3683	23.5247	10.3181	2.19305	1.02393	0.255188
170.54	36.3722	23.5305	10.3239	2.19891	1.02979	0.257141
171.04	36.3722	23.5403	10.3337	2.19305	1.03564	0.251282
171.54	36.3527	23.5403	10.3337	2.18915	1.01611	0.261047
172.04	36.3566	23.5286	10.3317	2.17548	1.01221	0.249329
172.54	36.3652	23.5403	10.3474	2.19696	1.03955	0.261046
173.04	36.3722	23.5305	10.3434	2.20282	1.02979	0.261047
173.54	36.3605	23.5403	10.3532	2.21259	1.02979	0.261047
174.04	36.3663	23.554	10.363	2.20673	1.02979	0.270813
174.54	36.3605	23.5461	10.3591	2.20282	1.01611	0.266907
175.04	36.3566	23.5364	10.3474	2.20673	1.01025	0.241517
175.54	36.3605	23.5305	10.3513	2.19696	1.01025	0.255188
176.04	36.3605	23.5598	10.361	2.20673	1.02002	0.280578
176.54	36.3546	23.5598	10.3513	2.19696	1.02002	0.274718
177.04	36.3605	23.5403	10.3454	2.20087	1.01807	0.272766
177.54	36.3605	23.554	10.3415	2.20673	1.0083	0.259094
178.04	36.332	23.5149	10.3102	2.15595	0.957522	0.221987
178.54	36.337	23.5168	10.3083	2.17352	0.984861	0.241514
179.04	36.3468	23.5266	10.3122	2.15008	0.996579	0.235654
179.54	36.4378	23.6711	10.4938	2.27702	1.18797	0.337202
180.04	36.3937	24.0246	10.5461	2.55001	1.22854	0.492274
180.54	37.2441	23.5691	9.96452	1.84965	0.356669	-0.298361
181.04	35.5828	22.8516	9.89618	1.85126	0.689146	0.0415024
181.54	34.2277	22.0059	9.19501	1.58448	0.436041	-0.145991
182.04	33.2988	21.5579	8.89618	1.45673	0.413758	-0.156921
182.54	32.58	21.2004	8.71179	1.37274	0.388362	-0.200688
183.04	31.9804	20.8137	8.48211	1.29187	0.369626	-0.213565
183.54	31.4827	20.4602	8.28095	1.14813	0.281739	-0.240112
184.04	31.0292	20.1586	8.08875	1.04968	0.20868	-0.227233
184.54	30.5663	19.929	7.9411	1.01727	0.189943	-0.231139
185.04	30.1827	19.6848	7.83563	0.948915	0.158693	-0.270201
185.54	29.8187	19.427	7.70282	0.919618	0.162599	-0.268248
186.04	29.4249	19.1985	7.5954	0.882508	0.18213	-0.260436
186.54	29.0566	19.0051	7.4704	0.876647	0.186034	-0.254578
187.04	28.7343	18.7688	7.33563	0.831728	0.184084	-0.266295
187.54	28.3976	18.595	7.2243	0.820007	0.199707	-0.260437
188.04	28.0929	18.3918	7.12274	0.798525	0.189944	-0.250669
188.54	27.83	18.2043	7.02509	0.777039	0.197754	-0.260437
189.04	27.5304	18.0344	6.95282	0.747745	0.187991	-0.260434
189.54	27.2589	17.8938	6.88446	0.747741	0.18994	-0.238954
190.04	27.0331	17.7454	6.78681	0.718448	0.170413	-0.248715
190.54	26.7824	17.6075	6.70282	0.704772	0.160643	-0.252626
191.04	26.5078	17.429	6.61963	0.675475	0.146972	-0.272156
191.54	26.2765	17.2735	6.55243	0.67157	0.153625	-0.279968
192.04	26.0304	17.1086	6.48212	0.667664	0.14502	-0.289734
192.54	25.8156	16.9348	6.41766	0.638367	0.129395	-0.2995
193.04	25.5656	16.8196	6.34149	0.612975	0.135253	-0.303406
193.54	25.2902	16.6848	6.27118	0.591492	0.129395	-0.309265
194.04	25.087	16.55	6.19305	0.568052	0.125486	-0.324892
194.54	24.8859	16.4153	6.12274	0.541504	0.104004	-0.320984
195.04	24.6456	16.3137	6.05634	0.519226	0.109863	-0.317078
195.54	24.3859	16.1946	6.0036	0.507506	0.119628	-0.326844
196.04	24.2316	16.084	5.93329	0.497742	0.123535	-0.320984
196.54	24.0558	15.9543	5.86688	0.468445	0.109863	-0.320984
197.04	23.8593	15.843	5.80634	0.458679	0.11377	-0.309265
197.54	23.6406	15.7063	5.72235	0.427429	0.100098	-0.309265
198.04	23.4542	15.6067	5.68133	0.433284	0.113765	-0.293645
198.54	23.2413	15.4856	5.60321	0.407898	0.0883789	-0.309265
199.04	23.0363	15.3743	5.5661	0.417664	0.100098	-0.2995
199.54	22.8359	15.2688	5.51141	0.396179	0.090332	-0.295593
200.04	22.6691	15.1664	5.47155	0.386408	0.0953928	-0.294439
200.54	22.4738	15.0598	5.40009	0.366882	0.0786133	-0.307312
201.04	22.3038	14.9231	5.33447	0.347351	0.0473633	-0.338562
201.54	22.1378	14.8176	5.30048	0.355164	0.0668945	-0.319031
202.04	21.9777	14.7004	5.23993	0.325867	0.0473633	-0.322937
202.54	21.8136	14.5989	5.20087	0.316101	0.0571289	-0.332703
203.04	21.6241	14.4993	5.14423	0.306335	0.0473633	-0.332703
203.54	21.4835	14.3899	5.09149	0.299316	0.0473633	-0.342468
204.04	21.3058	14.2649	5.03094	0.277039	0.0415039	-0.350281
204.54	21.1437	14.1438	4.98016	0.247742	0.0219727	-0.369812
205.04	20.9855	14.0383	4.9118	0.237976	0.0375977	-0.369812
205.54	20.8234	13.9446	4.87078	0.234066	0.0336878	-0.373722
206.04	20.6437	13.8411	4.82001	0.218445	0.0180664	-0.379578
206.54	20.4882	13.77	4.76647	0.192256	0.0250803	-0.372564
207.04	20.3566	13.6711	4.71259	0.187195	0.0297852	-0.377625
207.54	20.2062	13.5813	4.67157	0.167664	0.0200195	-0.379578
208.04	20.0695	13.511	4.64227	0.167664	0.0395508	-0.360046
208.54	19.9347	13.4016	4.58173	0.153992	0.0395508	-0.360046
209.04	19.7667	13.3352	4.54266	0.148132	0.0395508	-0.360046
209.54	19.6241	13.2317	4.51336	0.136411	0.0493134	-0.360049
210.04	19.462	13.1399	4.48212	0.126648	0.0395508	-0.360046
210.54	19.339	13.0598	4.46258	0.136411	0.0590791	-0.340518
211.04	19.2023	12.9719	4.42157	0.116882	0.0395508	-0.350281
211.54	19.0909	12.8801	4.37079	0.116882	0.0297852	-0.350281
212.04	18.9855	12.804	4.34149	0.116882	0.0395508	-0.350281
212.54	18.8448	12.7102	4.28485	0.0973511	0.0297852	-0.369812
213.04	18.7206	12.6301	4.24188	0.0973523	0.0180676	-0.379576
213.54	18.6007	12.5618	4.21063	0.0993042	0.0180664	-0.379578
214.04	18.4855	12.4719	4.1618	0.0797729	0.0083	-0.39325
214.54	18.337	12.4016	4.11102	0.0582886	-0.00146	-0.41864
215.04	18.2257	12.3098	4.0661	0.071961	0.0141608	-0.426452
215.54	18.1249	12.2512	4.04657	0.0680542	0.0083	-0.41864
216.04	18.005	12.1907	4.00165	0.0778198	0.00439	-0.41864
216.54	17.8741	12.1067	3.96649	0.0582874	-0.00147	-0.418641
217.04	17.757	12.0266	3.93329	0.0485229	-0.0112305	-0.41864
217.54	17.632	11.925	3.87274	0.0289917	-0.0209961	-0.442078
218.04	17.5128	11.8313	3.84735	0.0192261	-0.0170898	-0.434265
218.54	17.3898	11.7707	3.83172	0.0289887	-0.00147	-0.418643
219.04	17.2765	11.6848	3.7829	0.0172729	-0.00146	-0.408875
219.54	17.1866	11.636	3.76141	0.0172729	0.00323	-0.399109
220.04	17.0909	11.5657	3.72705	0.0075	0.000485	-0.399112
220.54	16.9659	11.5051	3.69306	0.0036	-0.00342	-0.389342
221.04	16.8663	11.4602	3.6579	-0.00617	-0.00342	-0.37372
221.54	16.7355	11.3801	3.60712	-0.0217896	0.000488	-0.379578
222.04	16.6105	11.302	3.56219	-0.0315552	-0.00928	-0.389343
222.54	16.4777	11.2415	3.5329	-0.0374146	-0.00928	-0.389343
223.04	16.3917	11.1946	3.52118	-0.0217907	0.0102527	-0.369813
223.54	16.2706	11.1243	3.47626	-0.0276471	0.00049	-0.365904
224.04	16.1925	11.0696	3.45087	-0.0335095	0.000487	-0.353029
224.54	16.0948	10.9954	3.4118	-0.0335095	0.0102527	-0.360048
225.04	15.9952	10.9114	3.39227	-0.0432739	0.000488	-0.369812
225.54	15.9015	10.8411	3.36102	-0.0530396	0.000488	-0.360046
226.04	15.8019	10.7708	3.33173	-0.0530396	0.00635	-0.369812
226.54	15.7062	10.72	3.31219	-0.0432739	0.0200195	-0.369812
227.04	15.6046	10.6594	3.29462	-0.0335083	-0.00146	-0.379578
227.54	15.5187	10.6204	3.26727	-0.0335083	0.0083	-0.375671
228.04	15.4406	10.5598	3.23993	-0.0237427	0.0180664	-0.360046
228.54	15.3409	10.5012	3.21063	-0.0335113	0.0180634	-0.360049
229.04	15.2218	10.4211	3.1618	-0.0530396	0.0083	-0.379578
229.54	15.1437	10.3645	3.14032	-0.0530396	0.0083	-0.383484
230.04	15.0616	10.3048	3.11572	-0.0581033	-0.000669	-0.374876
230.54	14.962	10.2512	3.08368	-0.0413208	-0.00928	-0.377625
231.04	14.8624	10.2063	3.05634	-0.0276471	-0.00537	-0.373716
231.54	14.7609	10.1438	3.02509	-0.0530396	-0.00146	-0.379578
232.04	14.6847	10.0891	2.99969	-0.0530396	-0.00537	-0.369812
232.54	14.6241	10.05	2.99383	-0.0530407	-0.00147	-0.360048
233.04	14.5363	9.96997	2.9411	-0.0745239	-0.0307617	-0.369812
233.54	14.4503	9.91528	2.92352	-0.0803827	-0.0170892	-0.35614
234.04	14.3702	9.8645	2.89893	-0.0784296	-0.0170892	-0.365905
234.54	14.3116	9.81372	2.89227	-0.0823364	-0.00146	-0.350281
235.04	14.1984	9.75903	2.87079	-0.0921021	-0.0112305	-0.350281
235.54	14.13	9.71021	2.85126	-0.0921021	-0.0112305	-0.360046
236.04	14.0167	9.63404	2.81024	-0.0979596	-0.0112287	-0.37567
236.54	13.9249	9.56958	2.79266	-0.111632	-0.00928	-0.389342
237.04	13.8507	9.51489	2.77704	-0.105776	-0.0131854	-0.383486
237.54	13.755	9.45044	2.74188	-0.113586	-0.0209961	-0.399109
238.04	13.6964	9.40161	2.72235	-0.103821	-0.0112305	-0.389343
238.54	13.6163	9.32153	2.70282	-0.113586	-0.0209961	-0.389343
239.04	13.5616	9.28052	2.68134	-0.113586	0.000488	-0.389343
239.54	13.5109	9.24341	2.67157	-0.0940552	0.0102539	-0.379578
240.04	13.4308	9.18481	2.64618	-0.103821	0.0102539	-0.399109
240.54	13.3507	9.1106	2.62079	-0.123351	0.000489	-0.41278
241.04	13.2902	9.06958	2.58563	-0.123352	0.000488	-0.408875
241.54	13.214	9.03052	2.57196	-0.113586	0.000488	-0.399109
242.04	13.1437	8.9895	2.55048	-0.123352	-0.00146	-0.389343
242.54	13.0753	8.94538	2.52588	-0.128416	-0.0162942	-0.394407
243.04	13.0031	8.8938	2.4997	-0.131163	0.00244	-0.387389
243.54	12.9327	8.85669	2.48407	-0.140929	0.00244	-0.387389
244.04	12.8605	8.80981	2.46063	-0.142883	-0.0112305	-0.389343
244.54	12.7921	8.75122	2.43134	-0.152649	-0.0229492	-0.399109
245.04	12.7179	8.70435	2.39618	-0.1546	-0.0190412	-0.411986
245.54	12.63	8.65161	2.37079	-0.17218	-0.0327148	-0.413574
246.04	12.5597	8.6106	2.35126	-0.162415	-0.0229492	-0.410828
246.54	12.4894	8.56372	2.32587	-0.168272	-0.00732	-0.397154
247.04	12.423	8.53052	2.31024	-0.174133	-0.0229492	-0.399109
247.54	12.3507	8.47974	2.27118	-0.193665	-0.0307617	-0.408875
248.04	12.2902	8.42505	2.26727	-0.187806	-0.0249029	-0.39325
248.54	12.2296	8.3938	2.24579	-0.179991	-0.00732	-0.379576
249.04	12.1788	8.34888	2.2204	-0.183899	-0.0112305	-0.389343
249.54	12.13	8.32232	2.21063	-0.174136	-0.00537	-0.373721
250.04	12.0695	8.28052	2.1911	-0.183899	-0.00146	-0.381531
250.54	12.0109	8.24927	2.17938	-0.174133	-0.00146	-0.381531
251.04	11.9347	8.21021	2.15009	-0.189758	-0.0112305	-0.379578
251.54	11.8741	8.18286	2.14032	-0.174132	-0.00146	-0.369811
252.04	11.8253	8.14966	2.12665	-0.164368	0.0083	-0.346375
252.54	11.7511	8.10083	2.08954	-0.183896	-0.00146	-0.360043
253.04	11.7101	8.05981	2.08954	-0.174133	0.0083	-0.350281
253.54	11.6495	8.02271	2.07977	-0.164368	0.027832	-0.33075
254.04	11.5792	7.97973	2.07	-0.168277	0.0278291	-0.320987
254.54	11.5109	7.93872	2.03094	-0.174133	0.0200195	-0.326843
255.04	11.4503	7.88013	2.01923	-0.183899	0.0200195	-0.33075
255.54	11.4034	7.8645	2.01923	-0.183899	0.0297852	-0.320984
256.04	11.339	7.80786	1.98993	-0.183899	0.0395508	-0.320984
256.54	11.2804	7.75903	1.97039	-0.193668	0.0493134	-0.311221
257.04	11.2042	7.70825	1.96454	-0.193665	0.059082	-0.320984
257.54	11.1495	7.66919	1.93524	-0.20343	0.0454102	-0.342468
258.04	11.0909	7.63208	1.92157	-0.20343	0.0395508	-0.338562
258.54	11.0402	7.60864	1.91962	-0.183899	0.0493164	-0.332703
259.04	10.9601	7.57428	1.89502	-0.188963	0.0383933	-0.347532
259.54	10.9066	7.53052	1.88056	-0.203429	0.0395522	-0.352232
260.04	10.8761	7.51489	1.89227	-0.181946	0.0512695	-0.340515
260.54	10.8253	7.46216	1.8786	-0.181945	0.039552	-0.340514
261.04	10.7804	7.45044	1.86298	-0.168274	0.0610352	-0.32489
261.54	10.7218	7.39185	1.83173	-0.181946	0.0356445	-0.340515
262.04	10.6573	7.35083	1.82587	-0.181946	0.0415039	-0.33075
262.54	10.6124	7.31177	1.81219	-0.181946	0.0512695	-0.315125
263.04	10.5812	7.26489	1.79266	-0.20343	0.0415039	-0.319031
263.54	10.5109	7.22974	1.77313	-0.191711	0.0395508	-0.309265
264.04	10.4659	7.19067	1.75165	-0.201477	0.0493164	-0.309265
264.54	10.4113	7.15161	1.73212	-0.201477	0.0493164	-0.319031
265.04	10.3359	7.10278	1.72626	-0.211244	0.0590806	-0.295595
265.54	10.3069	7.06958	1.70087	-0.20343	0.0473633	-0.311218
266.04	10.2296	7.02075	1.68134	-0.213196	0.0473633	-0.320984
266.54	10.1855	6.99652	1.67859	-0.20227	0.0582894	-0.313964
267.04	10.1398	6.95044	1.67157	-0.20929	0.0473633	-0.315125
267.54	10.0812	6.92896	1.64227	-0.213196	0.043457	-0.311218
268.04	10.0245	6.88403	1.62274	-0.222961	0.0375977	-0.326843
268.54	9.9718	6.84888	1.61102	-0.213196	0.0375977	-0.33075
269.04	9.92493	6.82935	1.60126	-0.20343	0.0473633	-0.320984
269.54	9.90735	6.81567	1.60321	-0.191711	0.0493164	-0.319031
270.04	9.85266	6.79028	1.59344	-0.201477	0.0493164	-0.328796
270.54	9.81165	6.75122	1.56415	-0.201477	0.043457	-0.319031
271.04	9.77258	6.71021	1.54266	-0.201477	0.0395508	-0.338562
271.54	9.7179	6.68091	1.52313	-0.191711	0.0395508	-0.332703
272.04	9.6925	6.66138	1.51337	-0.181947	0.049315	-0.328798
272.54	9.63	6.59887	1.48211	-0.193668	0.0375947	-0.340518
273.04	9.56555	6.55981	1.46259	-0.191711	0.0219727	-0.360046
273.54	9.5351	6.55396	1.4743	-0.181946	0.059082	-0.328796
274.04	9.48663	6.49927	1.44696	-0.17218	0.0473633	-0.340515
274.54	9.44055	6.47272	1.43134	-0.176086	0.0473633	-0.340515
275.04	9.38977	6.43091	1.42157	-0.191711	0.0375977	-0.350281
275.54	9.3429	6.40161	1.40399	-0.185853	0.0512681	-0.338563
276.04	9.31165	6.37036	1.39227	-0.17218	0.0493164	-0.320984
276.54	9.27063	6.35083	1.39227	-0.17218	0.0532227	-0.336609
277.04	9.22571	6.32349	1.38055	-0.17218	0.0629883	-0.320984
277.54	9.17688	6.30005	1.36102	-0.191711	0.059082	-0.33075
278.04	9.13	6.24731	1.34344	-0.20343	0.0571289	-0.342468
278.54	9.05969	6.21802	1.33954	-0.224915	0.0786133	-0.342468
279.04	9.01868	6.19849	1.32001	-0.23468	0.0883789	-0.322937
279.54	8.98938	6.14966	1.30243	-0.244446	0.0883789	-0.332703
280.04	8.92847	6.12231	1.29071	-0.232728	0.080565	-0.340517
280.54	8.89172	6.0813	1.27118	-0.24249	0.0708038	-0.346372
281.04	8.84094	6.05475	1.27393	-0.239744	0.0774558	-0.337766
281.54	8.81165	6.02075	1.27118	-0.242493	0.100098	-0.340515
282.04	8.76477	5.9856	1.24188	-0.252257	0.0903332	-0.35028
282.54	8.74133	5.9895	1.23993	-0.232728	0.109862	-0.330751
283.04	8.69641	5.94458	1.2204	-0.262024	0.100098	-0.33075
283.54	8.66516	5.93091	1.20087	-0.252258	0.100098	-0.33075
284.04	8.6347	5.89966	1.18134	-0.262023	0.100099	-0.330748
284.54	8.60266	5.88013	1.18134	-0.252258	0.0981445	-0.320984
285.04	8.56165	5.85083	1.1618	-0.252258	0.0922852	-0.320984
285.54	8.53821	5.83911	1.1618	-0.252258	0.0883789	-0.320984
286.04	8.48157	5.80981	1.15204	-0.242493	0.10791	-0.320984
286.54	8.46008	5.78052	1.14032	-0.27179	0.10791	-0.33075
287.04	8.43079	5.75513	1.12274	-0.275698	0.111815	-0.334658
287.54	8.38	5.72192	1.11297	-0.271791	0.105955	-0.334658
288.04	8.35071	5.69067	1.10126	-0.281555	0.0883789	-0.340515
288.54	8.29993	5.64185	1.08173	-0.291321	0.0688477	-0.354187
289.04	8.2511	5.6106	1.06219	-0.291321	0.0493164	-0.369812
289.54	8.21985	5.59692	1.06805	-0.295229	0.0649396	-0.37372
290.04	8.19055	5.57153	1.06024	-0.281555	0.0708008	-0.369812
290.54	8.16125	5.55005	1.05048	-0.281555	0.0708008	-0.389343
291.04	8.13	5.51489	1.03485	-0.297178	0.0551776	-0.385435
291.54	8.07611	5.47192	1.00751	-0.301086	0.0344849	-0.399109
292.04	8.03625	5.4602	1.00164	-0.291324	0.0465668	-0.399112
292.54	7.98157	5.41138	0.982117	-0.301086	0.0297852	-0.408875
293.04	7.92297	5.38208	0.972354	-0.310849	0.0083	-0.428403
293.54	7.89172	5.35083	0.950867	-0.320618	0.0153198	-0.41864
294.04	7.85657	5.3313	0.960632	-0.304993	0.0297852	-0.408875
294.54	7.81946	5.29028	0.939148	-0.322571	0.0083	-0.410828
295.04	7.79016	5.25903	0.919617	-0.332336	0.0083	-0.420593
295.54	7.73352	5.22583	0.909851	-0.342102	-0.00146	-0.430359
296.04	7.70618	5.20044	0.89032	-0.351868	-0.00146	-0.436218
296.54	7.68274	5.18872	0.890317	-0.351871	0.0083	-0.41669
297.04	7.64758	5.15356	0.874695	-0.367492	-0.0170892	-0.426452
297.54	7.6261	5.14966	0.89032	-0.351868	-0.00537	-0.410828
298.04	7.5968	5.12818	0.870792	-0.363583	-0.00146	-0.410825
298.54	7.57141	5.11841	0.892273	-0.353821	0.0083	-0.401062
299.04	7.5343	5.08911	0.86377	-0.353821	0.0083	-0.381531
299.54	7.52063	5.07739	0.861023	-0.344055	0.0083	-0.381531
300.04	7.47961	5.03833	0.851256	-0.351869	0.00439	-0.385439
300.54	7.4425	5.02075	0.843445	-0.351868	0.0200195	-0.379578
301.04	7.41125	5.00629	0.823914	-0.342102	0.0239258	-0.369812
301.54	7.38196	4.98755	0.827819	-0.346009	0.0258783	-0.363953
302.04	7.35071	4.96216	0.816101	-0.347961	0.0297852	-0.358093
302.54	7.32141	4.94263	0.812195	-0.322571	0.0297852	-0.354187
303.04	7.29993	4.92114	0.792664	-0.312805	0.0297852	-0.369812
303.54	7.27063	4.8977	0.77899	-0.310854	0.0454084	-0.375673
304.04	7.23157	4.88598	0.782895	-0.293277	0.0434541	-0.371768
304.54	7.18274	4.8606	0.751648	-0.308899	0.0493164	-0.369812
305.04	7.15735	4.85083	0.761414	-0.293274	0.059082	-0.360046
305.54	7.12024	4.82935	0.749695	-0.304993	0.0473633	-0.375671
306.04	7.09875	4.82349	0.739929	-0.295227	0.0473633	-0.377625
306.54	7.08899	4.80786	0.730161	-0.29053	0.0415009	-0.381534
307.04	7.04993	4.77856	0.720398	-0.293274	0.043457	-0.371765
307.54	7.0304	4.75903	0.706727	-0.283507	0.0473645	-0.371764
308.04	6.97961	4.7395	0.691101	-0.283508	0.0336914	-0.371765
308.54	6.96008	4.71802	0.679384	-0.304991	0.0278332	-0.383483
309.04	6.9425	4.70825	0.691101	-0.285461	0.0473633	-0.369812
309.54	6.9093	4.66919	0.67157	-0.299133	0.027832	-0.362
310.04	6.87805	4.64771	0.669617	-0.304993	0.0473633	-0.362
310.54	6.86243	4.63208	0.679382	-0.295227	0.0571289	-0.362
311.04	6.83899	4.60669	0.669617	-0.314758	0.0571289	-0.35614
311.54	6.80774	4.57739	0.659851	-0.304993	0.0571289	-0.352234
312.04	6.77338	4.55786	0.650085	-0.308899	0.0610352	-0.362
312.54	6.74329	4.53833	0.640322	-0.324522	0.0571313	-0.361997
313.04	6.7218	4.50903	0.652039	-0.322571	0.0688477	-0.360046
313.54	6.69641	4.49536	0.648132	-0.316712	0.0649408	-0.367859
314.04	6.67102	4.47974	0.652039	-0.322571	0.0727539	-0.369812
314.54	6.66125	4.46411	0.650085	-0.30304	0.0844727	-0.360046
315.04	6.63586	4.42896	0.64032	-0.312805	0.0844727	-0.369812
315.54	6.60071	4.41919	0.630556	-0.312804	0.0786147	-0.363951
316.04	6.5929	4.41608	0.636414	-0.304993	0.100098	-0.358093
316.54	6.54993	4.36841	0.620789	-0.322571	0.0786133	-0.367065
317.04	6.54211	4.37231	0.612976	-0.310852	0.090332	-0.353027
317.54	6.505	4.36646	0.607118	-0.31671	0.0844744	-0.37567
318.04	6.49719	4.33911	0.609068	-0.295229	0.0903302	-0.352236
318.54	6.46594	4.32349	0.622742	-0.281555	0.100098	-0.353027
319.04	6.45697	4.31567	0.611024	-0.287414	0.109864	-0.35614
319.54	6.42297	4.29809	0.5993	-0.2757	0.111812	-0.354191
320.04	6.39172	4.26099	0.581726	-0.293274	0.0942383	-0.360046
320.54	6.37219	4.24927	0.562195	-0.30304	0.0883789	-0.379578
321.04	6.33118	4.21997	0.550479	-0.303037	0.0883819	-0.379575
321.54	6.30188	4.21021	0.560242	-0.312805	0.0786133	-0.389343
322.04	6.27649	4.17114	0.530945	-0.322571	0.0688477	-0.389343
322.54	6.2511	4.15942	0.530945	-0.312805	0.0688477	-0.389343
323.04	6.2218	4.13599	0.521179	-0.312805	0.0688477	-0.39325
323.54	6.1925	4.12036	0.521176	-0.293277	0.0727509	-0.389346
324.04	6.17102	4.10083	0.511415	-0.312804	0.0688488	-0.399108
324.54	6.16125	4.08911	0.505554	-0.30304	0.074707	-0.379578
325.04	6.12024	4.05981	0.491882	-0.312805	0.0493164	-0.389343
325.54	6.10071	4.04614	0.482114	-0.316714	0.0590791	-0.379581
326.04	6.06555	4.03638	0.482117	-0.312805	0.059082	-0.360046
326.54	6.05383	4.00513	0.470398	-0.322571	0.059082	-0.354187
327.04	6.04016	3.99926	0.470395	-0.324527	0.0688447	-0.340518
327.54	6.01086	3.97974	0.470398	-0.33429	0.0786133	-0.340515
328.04	6.01086	3.97974	0.476257	-0.314758	0.0844727	-0.320984
328.54	6.00385	3.9895	0.489929	-0.295227	0.0981445	-0.311218
329.04	5.98157	3.96216	0.480164	-0.295227	0.0981445	-0.301453
329.54	5.95032	3.93872	0.480165	-0.295226	0.107911	-0.301451
330.04	5.95032	3.92896	0.470398	-0.304993	0.10791	-0.311218
330.54	5.93079	3.90942	0.450867	-0.32843	0.0981445	-0.320984
331.04	5.90149	3.89459	0.450867	-0.324524	0.0981445	-0.320984
331.54	5.88	3.88013	0.450867	-0.312805	0.0981445	-0.320984
332.04	5.86047	3.85083	0.429382	-0.316711	0.0981445	-0.33075
332.54	5.82532	3.8313	0.429379	-0.312808	0.0883759	-0.340518
333.04	5.79993	3.80591	0.413759	-0.308897	0.0825213	-0.346373
333.54	5.7804	3.78052	0.400085	-0.312805	0.0786133	-0.350281
334.04	5.7511	3.74146	0.402039	-0.312805	0.0727539	-0.360046
334.54	5.71008	3.70746	0.370789	-0.322571	0.0493164	-0.379578
335.04	5.68665	3.66724	0.359073	-0.344052	0.0376012	-0.391293
335.54	5.66711	3.67505	0.355164	-0.32843	0.0434576	-0.375671
336.04	5.64172	3.64691	0.341492	-0.332336	0.0493164	-0.379578
336.54	5.62024	3.62036	0.341488	-0.322574	0.0649378	-0.379581
337.04	5.61438	3.60864	0.320007	-0.324524	0.0571289	-0.38739
337.54	5.57922	3.58911	0.320007	-0.324524	0.0571289	-0.381531
338.04	5.55969	3.58911	0.312192	-0.312808	0.0688453	-0.37958
338.54	5.54291	3.58911	0.310242	-0.324524	0.0571289	-0.381531
339.04	5.52454	3.57935	0.298523	-0.344055	0.0668945	-0.377625
339.54	5.51086	3.57153	0.304382	-0.332336	0.0786133	-0.369812
340.04	5.48938	3.56176	0.290707	-0.33234	0.0786097	-0.36005
340.54	5.47961	3.55786	0.282893	-0.326482	0.0883735	-0.354192
341.04	5.45032	3.5188	0.25946	-0.353821	0.0571289	-0.381531
341.54	5.41907	3.50903	0.249695	-0.347961	0.0629883	-0.371765
342.04	5.39954	3.5188	0.26532	-0.353821	0.0629883	-0.362
342.54	5.38	3.4895	0.239929	-0.363586	0.0473633	-0.362
343.04	5.35071	3.4895	0.239932	-0.363583	0.0473663	-0.352231
343.54	5.33899	3.4895	0.220398	-0.349915	0.043457	-0.352234
344.04	5.32648	3.46997	0.220401	-0.363583	0.0376006	-0.352231
344.54	5.30463	3.46997	0.232117	-0.342102	0.0688477	-0.33075
345.04	5.29016	3.46021	0.212585	-0.342102	0.0786133	-0.33075
345.54	5.27063	3.43091	0.212585	-0.342102	0.0786133	-0.33075
346.04	5.24133	3.44262	0.224301	-0.330387	0.0922816	-0.307316
346.54	5.23547	3.44262	0.212582	-0.330387	0.0875819	-0.313175
347.04	5.20032	3.40942	0.210632	-0.332336	0.0856323	-0.33075
347.54	5.19055	3.40552	0.21649	-0.316713	0.0989362	-0.303408
348.04	5.17688	3.38989	0.191101	-0.322571	0.100098	-0.315125
348.54	5.1593	3.38013	0.191101	-0.322571	0.0883789	-0.33075
349.04	5.14954	3.35083	0.191098	-0.332339	0.0883759	-0.335452
349.54	5.11047	3.32544	0.177427	-0.336244	0.0844709	-0.356142
350.04	5.07416	3.30005	0.15204	-0.342101	0.0590832	-0.361998
350.54	5.07141	3.28247	0.161805	-0.326476	0.0747082	-0.356139
351.04	5.03235	3.27075	0.152039	-0.332336	0.059082	-0.362
351.54	5.00696	3.25122	0.152042	-0.322568	0.0493194	-0.361997
352.04	4.98157	3.23559	0.138365	-0.330385	0.0454084	-0.354189
352.54	4.95734	3.21411	0.13251	-0.332333	0.04346	-0.371762
353.04	4.95227	3.20044	0.132509	-0.318663	0.0493176	-0.361998
353.54	4.9425	3.20044	0.142273	-0.318665	0.0688477	-0.352234
354.04	4.92493	3.18091	0.136414	-0.312805	0.059082	-0.362
354.54	4.90149	3.15942	0.132507	-0.308899	0.059082	-0.362
355.04	4.88586	3.13989	0.142273	-0.312805	0.059082	-0.350281
355.54	4.87219	3.13989	0.142273	-0.30304	0.059082	-0.354187
356.04	4.86243	3.12036	0.132507	-0.30304	0.074707	-0.350281
356.54	4.84094	3.10669	0.116879	-0.316715	0.0649378	-0.354191
357.04	4.84094	3.08911	0.126648	-0.312805	0.0688477	-0.344421
357.54	4.82141	3.06958	0.112973	-0.332339	0.0590791	-0.363956
358.04	4.80188	3.03638	0.10321	-0.351868	0.0493164	-0.379578
358.54	4.78235	3.02466	0.0973529	-0.34796	0.0493182	-0.385435
359.04	4.76282	2.99731	0.0848341	-0.377263	0.0414991	-0.383489
359.54	4.74249	2.97583	0.0661029	-0.37335	0.0219744	-0.40106
360.04	4.73938	2.97388	0.0621966	-0.363585	0.0317401	-0.40106
