# Supplementary material for: Biased activation of β2-AR/Gi/GRK2 signal pathway attenuated β1-AR sustained activation induced by β1-adrenergic receptor autoantibody
Source: Cell Death Discov. 2021 Nov 8;7:340. doi: 10.1038/s41420-021-00735-2 (PMC8576015; doi:10.1038/s41420-021-00735-2)
Supplement: Supplementary file 19 — Table S18 [file 41420_2021_735_MOESM19_ESM.xlsx]

## Sheet: Sheet1
Time (s)	β1-AA	β1-AR	β1-AR+β1-AA
0	4	17	20
1	3	3	20
2	9	4	12
3	10	9	0
4	8	13	10
5	9	9	0
6	10	19	2
7	4	14	14
8	7	19	4
9	5	3	10
10	1	11	-1.1
11	5	9.6	5.8
12	7	20.2	11.7
13	9	26.8	14.6
14	1	37.4	21.5
15	3	44	25.4
16	0	53.6	31.3
17	2	61.2	35.2
18	4	70.8	40.1
19	6	80.4	44
20	10	89	50.9
21	7	96.6	54.8
22	0	105.2	58.7
23	1	114.8	64.6
24	10	123.4	69.5
25	7	132	75.4
26	6	138.6	80.3
27	10	149.2	83.2
28	6	157.8	89.1
29	2	166.4	93
30	7	173	97.9
31	5	181.6	102.8
32	7	191.2	107.7
33	7	198.8	114.6
34	6	207.4	117.5
35	10	217	122.4
36	5	224.6	127.3
37	8	234.2	133.2
38	1	242.8	139.1
39	4	251.4	142
40	8	260	146.9
41	8	269.6	151.8
42	10	276.2	158.7
43	3	285.8	161.6
44	0	293.4	166.5
45	1	304	171.4
46	0	310.6	178.3
47	4	320.2	181.2
48	0	328.8	187.1
49	3	337.4	192
50	2	346	196.9
51	0	354.6	202.8
52	5	363.2	205.7
53	10	370.8	210.6
54	2	379.4	217.5
55	0	389	221.4
56	3	396.6	225.3
57	8	406.2	230.2
58	2	415.8	235.1
59	6	422.4	241
60	4	433	244.9
61	7	441.6	249.8
62	0	450.2	256.7
63	0	457.8	261.6
64	5	466.4	266.5
65	3	475	270.4
66	3	484.6	274.3
67	1	491.2	279.2
68	4	501.8	285.1
69	10	509.4	289
70	1	518	293.9
71	7	527.6	300.8
72	0	535.2	303.7
73	2	543.8	308.6
74	4	553.4	313.5
75	2	561	320.4
76	6	559	324
77	4	556	322
78	1	558	318
79	4	556	316
80	3	556	325
81	10	556	322
82	8	563	320
83	1	561	317
84	9	564	325
85	2	556	317
86	4	558	321
87	1	558	320
88	10	561	321
89	4	560	318
90	3	561	317
91	7	558	316
92	1	564	315
93	1	559	324
94	4	561	325
95	2	564	324
96	6	556	321
97	4	559	322
98	2	564	315
99	9	560	321
100	5	564	325
101	1	557	318
102	6	563	322
103	1	560	315
104	2	559	319
105	5	562	320
106	8	559	319
107	7	557	320
108	6	562	321
109	9	563	317
110	4	558	318
111	2	563	315
112	7	564	315
113	3	564	322
114	5	559	323
115	2	560	315
116	10	558	321
117	7	562	316
118	4	564	321
119	0	563	325
120	5	566	320
