# Supplementary material for: Biased activation of β2-AR/Gi/GRK2 signal pathway attenuated β1-AR sustained activation induced by β1-adrenergic receptor autoantibody
Source: Cell Death Discov. 2021 Nov 8;7:340. doi: 10.1038/s41420-021-00735-2 (PMC8576015; doi:10.1038/s41420-021-00735-2)
Supplement: Supplementary file 20 — Table S19 [file 41420_2021_735_MOESM20_ESM.xlsx]

## Sheet: Sheet1
concentration	β1-AA
0.1175	8.2	7.9	8.5
0.235	24.8	23.6	26.5
0.47	38.9	40.8	41.1
0.97	52.6	53.4	55.9
1.88	98.7	96.8	100
