# Supplementary material for: Biased activation of β2-AR/Gi/GRK2 signal pathway attenuated β1-AR sustained activation induced by β1-adrenergic receptor autoantibody
Source: Cell Death Discov. 2021 Nov 8;7:340. doi: 10.1038/s41420-021-00735-2 (PMC8576015; doi:10.1038/s41420-021-00735-2)
Supplement: Supplementary file 21 — Table S20 [file 41420_2021_735_MOESM21_ESM.xlsx]

## Sheet: Sheet1
Time (min)	NE (siRNA control)			NE (siRNA β2-AR)
0	100	100	100	100	100	100
5	99.943	90.7144	88.8046	98.8596	96.429	100.909
10	80.7087	71.9498	64.2079	100.352	91.5836	93.616
30	79.0397	77.6188	55.6205	76.8968	93.09	97.09
