# Supplementary material for: Biased activation of β2-AR/Gi/GRK2 signal pathway attenuated β1-AR sustained activation induced by β1-adrenergic receptor autoantibody
Source: Cell Death Discov. 2021 Nov 8;7:340. doi: 10.1038/s41420-021-00735-2 (PMC8576015; doi:10.1038/s41420-021-00735-2)
Supplement: Supplementary file 22 — Table S21 [file 41420_2021_735_MOESM22_ESM.xlsx]

## Sheet: Sheet1
Time (min)	Control (β2-AR OE)			Negative IgG (β2-AR OE)			β1-AA (β2-AR OE)			β1-AA
0	100	100	100	100	100	100	100	100	100	100	100	100
5	104.764	100.049	115.584	95.5961	96.3239	87.6168	84.8442	92.701	77.8219	99.5654	109.056	92.8401
10	102.256	93.8655	99.7432	100.695	84.9846	98.4422	71.8376	84.5794	71.3217	95.2176	108.629	109.989
30	100.471	85.2639	134.994	88.2781	91.5243	88.7652	64.3258	81.4187	72.8457	93.724	99.4248	131.244
