# Supplementary material for: Biased activation of β2-AR/Gi/GRK2 signal pathway attenuated β1-AR sustained activation induced by β1-adrenergic receptor autoantibody
Source: Cell Death Discov. 2021 Nov 8;7:340. doi: 10.1038/s41420-021-00735-2 (PMC8576015; doi:10.1038/s41420-021-00735-2)
Supplement: Supplementary file 23 — Table S22 [file 41420_2021_735_MOESM23_ESM.xlsx]

## Sheet: Sheet1
Time (s)	Control (β2AR OE)	Negative IgG (β2AR OE)	β1-AA (β2AR OE)	β1-AA
0	1	1	1	1
4.14	0.991495	1.00498	0.991044	0.980543
8.3	0.987931
		1.00917	0.995135	0.977503
12.75	0.995673	1.00168	0.984884
16.84	0.996243			0.971526
		0.989394	0.992309
21	0.992557			0.958568
		0.986147	0.991416
25.18	0.993122
		0.973705	0.986237	0.953351
29.42	0.995211			0.948373
33.5	0.996551	0.964256	0.980277
37.88	0.993291	0.961507		0.946822
41.95	0.994615	0.96621
		0.969691		0.937
46.09	0.994253
		0.974582		0.928699
50.27	0.991031		0.983066
54.47	0.987659	0.969436	0.982229	0.922622
58.55	0.981262	0.960815		0.948073
			0.983849
62.65	0.989827	0.94375
			0.988977	1.0591
67.08	0.988		0.983902
71.5	0.990812	0.943162		1.09403
75.78	1.0006	0.92643		1.22481
			0.984572
79.92	0.993166			1.17384
83.86	0.995471		0.982513
				1.15261
88.11	0.995851			1.15158
92.33	0.994682		0.965316
96.73	0.99492			1.15002
100.94	0.997292	0.916997		1.14755
105.26	1.00806	0.917379		1.15112
109.31	1.00161	0.918385
113.38	1.00436	0.913756	0.978113	1.14878
117.86	1.00402	0.909761	0.987387	1.14296
122.37	0.99885	0.908635
			0.986151	1.15392
126.52	0.995999	0.916243	1.00358
130.64	0.996839	0.906232	1.01831	1.15321
134.54	0.994612	0.909174		1.15506
138.83	0.987929		1.03427
		0.901281	1.03602	1.1489
143.16	0.996182	0.904242		1.14573
147.36	0.993607	0.894452	1.0456
151.23	0.991756	0.88932	1.05297	1.13267
155.3	1.00266		1.05679	1.12238
		0.882879
159.3	0.996499	0.878788	1.05995	1.13387
163.33	0.991088	0.874348	1.06664
167.53	0.99066			1.12235
171.79	0.992813	0.876544	1.0616	1.11171
		0.876596	1.07168
176.09	0.98274			1.11044
180.54	0.98138	0.867874	1.0689
184.85	0.980312	0.870614	1.07012	1.1022
189.27	0.986883	0.865266	1.06174	1.0983
193.57	0.982825	0.85856	1.06778	1.09035
197.94	0.984459	0.852182		1.09303
201.96	0.97913	0.851596	1.0622	1.09905
206.42	0.973588	0.849385	1.06435
210.23	0.982909	0.844337		1.07783
		0.83024
214.48	0.982072		1.06546	1.06649
218.51	0.979642	0.838571		1.06178
222.99	0.980236	0.835489		1.05173
		0.824597	1.06223
227.09	0.963637			1.02224
231.26	0.962586	0.825818	1.04985	1.01888
235.71	0.959627	0.826841	1.05035
		0.813543	1.04963
240.29	0.969413			1.00049
244.11	0.964113	0.805983	1.04721
248.62	0.959009	0.803704	1.04517	1.00379
253.03	0.96151	0.793819	1.05817	0.996393
257.56	0.957669	0.791264	1.05181	0.996368
261.93	0.957718	0.798402		0.987313
266.17	0.963123	0.805144	1.05052	0.974582
270.43	0.962735		1.05435
274.71	0.966212		1.05248	0.971446
279	0.959303	0.807239	1.04955	0.976215
283.15	0.957354	0.800069		0.970505
287.31	0.959619	0.799515		0.943377
291.42	0.955403	0.802834	1.04198
295.51	0.946532	0.802442	1.04364	0.935439
299.65	0.955104	0.803402	1.04703	0.944607
