# Supplementary material for: Biased activation of β2-AR/Gi/GRK2 signal pathway attenuated β1-AR sustained activation induced by β1-adrenergic receptor autoantibody
Source: Cell Death Discov. 2021 Nov 8;7:340. doi: 10.1038/s41420-021-00735-2 (PMC8576015; doi:10.1038/s41420-021-00735-2)
Supplement: Supplementary file 24 — Table S23 [file 41420_2021_735_MOESM24_ESM.xlsx]

## Sheet: Sheet1
Time (min)	β1-AA						β1-AA+ICI118551						ICI118551
0	0	0	0	0	0	0	0	0	0	0	0	0	0	0	0	0	0	0
10	35	30	30	40	38	38	34	24	30	34	36	32	2	2	-4	2	0	4
30	38	42	40	40	36	48	34	32	32	44	26	36	0	-4	4	-4	8	2
40	36	40	40	24	18	38	24	20	30	34	28	18	2	2	-2	-8	-2	-6
50	32	30	28	24	30	38	12	4	16	14	4	0	0	-2	2	0	8	-2
60	32	40	34	24	28	30	10	-4	8	14	6	2	2	2	0	-2	6	8
