# Supplementary material for: Biased activation of β2-AR/Gi/GRK2 signal pathway attenuated β1-AR sustained activation induced by β1-adrenergic receptor autoantibody
Source: Cell Death Discov. 2021 Nov 8;7:340. doi: 10.1038/s41420-021-00735-2 (PMC8576015; doi:10.1038/s41420-021-00735-2)
Supplement: Supplementary file 25 — Table S24 [file 41420_2021_735_MOESM25_ESM.xlsx]

## Sheet: Sheet1
Time (min)	β1-AA			β1-AA+ICI118551			ICI118551
0	0	0	0	0	0	0	0	0	0
10	25063	22133.6	26661.4	18236.3	20264.1	26624.3	186.004	2656.04	-1067.68
30	26621.8	28132	20129.8	30475.9	22129.7	25252.3	1360.48	-1829.32	2535.44
40	22292.6	26617.6	28132.4	18308.3	12650.5	18664.3	1235.12	-1451.68	800.524
50	32828.9	24839	22307.2	14174.6	10574.4	7852.04	-227.116	116.004	5224.76
60	20024.8	25331.9	28252.2	8023.92	2131.92	-2623.44	-4092.08	1264.32	-1935.16
