# Supplementary material for: Biased activation of β2-AR/Gi/GRK2 signal pathway attenuated β1-AR sustained activation induced by β1-adrenergic receptor autoantibody
Source: Cell Death Discov. 2021 Nov 8;7:340. doi: 10.1038/s41420-021-00735-2 (PMC8576015; doi:10.1038/s41420-021-00735-2)
Supplement: Supplementary file 26 — Table S25 [file 41420_2021_735_MOESM26_ESM.xlsx]

## Sheet: Sheet1
Time (s)	ICI118551	β1AA+ICI118551	β1-AA
0	1	1	1
4.1	0.994835
		0.989966	0.988844
8.06	0.982189
		0.982283	0.990329
12.08	0.962148
16.44		0.974409	0.994197
20.18	0.945965	0.953771	1.00297
24.46	0.934941
28.59	0.93463	0.95405	1.01688
32.65	0.931357	0.958095
36.63		0.957381	1.02412
40.79	0.936658		1.01511
		0.959708
45.16	0.942114		1.01241
49.23	0.951327	0.962286	1.01401
53.39		0.960998
57.39	0.958988		1.0112
		0.946282
61.2	0.956411
65.16	0.944462	0.944307	1.01028
69.29	0.933229		0.983094
73.31	0.921154
		0.957776	0.891915
77.28	0.910158
81.34	0.925675	0.956101	1.23157
85.59	0.943299	0.956402	1.24062
89.61	0.944838
93.71	0.948934	0.954356	1.24748
97.83	0.951184	0.939469	1.2071
101.92	0.959043	0.942559	1.18901
105.79	0.946908
		0.945455
109.96	0.945903		1.1862
113.92	0.933244	0.95353	1.16933
117.92	0.949152
122.11	0.936357		1.1623
126.43	0.93246	0.957018	1.14158
130.7	0.94222		1.12634
134.71	0.941919	0.95969
139.03		0.957463	1.13034
143.2			1.10937
		0.957425
147.26	0.942431		1.09657
151.39	0.930816	0.951992
155.57	0.94002	0.940856	1.08492
159.69	0.934236		1.07551
163.88	0.93658	0.931813
168.49	0.938126	0.915878	1.08615
172.9	0.948906	0.925743	1.08417
177.13	0.94725	0.918531	1.07727
181.31
185.25		0.92585	1.07312
189.6		0.918945
193.82	0.949959		1.05874
		0.932006
197.83	0.934504		1.06942
201.99	0.944634	0.934139	1.06626
206.19	0.936108	0.92527	1.06686
210.24	0.924063	0.917236
214.36	0.92555		1.06405
218.3	0.928585	0.915954	1.06196
222.24		0.92091	1.05569
226.34	0.946549	0.916491
230.17	0.937835		1.05557
234.42	0.951051	0.918342	1.06626
238.54	0.934482	0.923795
242.84	0.923564	0.926999	1.05171
247.12	0.91278		1.05627
251.18	0.901846	0.931529	1.04708
255.62	0.901891	0.927654
259.78	0.906167	0.922888	1.05257
264.03	0.909695		1.04395
268.26	0.91069	0.932833
272.2	0.902376	0.927637	1.01945
276.57	0.905955	0.937872	1.02007
281.05	0.907567	0.933035	1.0308
285.16	0.891161
289.19	0.88677	0.925793	1.01769
293.11	0.877999	0.918615	1.00923
297.41	0.878965	0.919363	1.00881
