# Supplementary material for: Biased activation of β2-AR/Gi/GRK2 signal pathway attenuated β1-AR sustained activation induced by β1-adrenergic receptor autoantibody
Source: Cell Death Discov. 2021 Nov 8;7:340. doi: 10.1038/s41420-021-00735-2 (PMC8576015; doi:10.1038/s41420-021-00735-2)
Supplement: Supplementary file 27 — Table S26 [file 41420_2021_735_MOESM27_ESM.xlsx]

## Sheet: Sheet1
Time (min)	β1-AA						ICI118551			β1-AA+ICI118551
0	100	100	100	100	100	100	100	100	100	100	100	100
5	99.5654	109.056	92.8401	125.026	99.9741	102.513	90.0966	86.1545	99.8214	76.1081	84.9424	87.091
10	95.2176	108.629	109.989	115.747	104.785	103.306	81.321	99.8337	99.7209	80.7441	72.5256	81.4797
30	93.724	99.4248	131.244	99.2859	103.86	98.1623	95.0046	99.9176	99.7194	76.8599	75.2867	76.4556
