# Supplementary material for: Biased activation of β2-AR/Gi/GRK2 signal pathway attenuated β1-AR sustained activation induced by β1-adrenergic receptor autoantibody
Source: Cell Death Discov. 2021 Nov 8;7:340. doi: 10.1038/s41420-021-00735-2 (PMC8576015; doi:10.1038/s41420-021-00735-2)
Supplement: Supplementary file 28 — Table S27 [file 41420_2021_735_MOESM28_ESM.xlsx]

## Sheet: Sheet1
Time (s)	ICI118551 (siRNA β2-AR)	β1-AA+ICI118551 (siRNA β2-AR)	β1-AA (WT)
0	1	1	1
4.16	0.99648	0.99644	0.988844
8.71		0.987891	0.990329
13.11	0.980039	0.987972	0.994197
17.68	0.962811	0.97773	1.00297
22.23		0.977749	1.01688
26.83	0.937345	0.981584	1.02412
31.4	0.935122	0.964415	1.01511
35.85	0.927268	0.969445	1.01241
40.65	0.938199	0.962967	1.01401
		0.970294	1.0112
45.24		0.977542
49.74		0.989089
54.4	0.938677	0.984204	1.01028
59	0.936862	0.990469	0.983094
63.44	0.924853	0.978524
68.03	0.904525	0.979309
72.59	0.896758	0.976556
77.26	0.900366	0.968896	1.23157
81.54	0.898822	1.08764	1.24062
85.8	0.89401	1.30462
89.92	0.902479	1.26922	1.24748
94.58	0.890383	1.22548	1.2071
98.81	0.886094	1.19777	1.18901
103.37	0.879899	1.19039
107.79	0.87203	1.18539
112.28	0.868557	1.16966	1.1862
116.66	0.863339	1.17946	1.16933
121.09	0.865543	1.17418
125.58	0.86332	1.1854	1.1623
130.19		1.17417	1.14158
134.66	0.851869	1.15826	1.12634
139.54	0.851261	1.14372
144.01		1.1426	1.13034
148.54	0.854829	1.14298	1.10937
153.05	0.849639	1.13724
157.49	0.855617	1.13121	1.09657
161.89	0.867028	1.14397
166.32	0.882956	1.14912	1.08492
170.8	0.875465	1.13398	1.07551
175.24	0.88435	1.13457
179.61	0.874699	1.12839	1.08615
183.97	0.880991	1.11776	1.08417
188.35	0.884574	1.12262	1.07727
192.63	0.889779	1.1232
197.19	0.897999	1.11592	1.07312
201.62	0.885254	1.10031
206.03	0.879313	1.08895	1.05874
210.6	0.894339	1.07446
214.96	0.888102	1.0656	1.06942
		1.04723	1.06626
219.42	0.878293	1.0307	1.06686
224.08	0.888568	1.02501
228.73	0.874854	1.0228	1.06405
233.5	0.887041	1.01929	1.06196
237.72		1.02639	1.05569
242.28	0.883816	1.04726
246.97	0.869719	1.03885	1.05557
251.34	0.867196	1.04407	1.06626
255.87	0.855294	1.03546
260.67	0.858626	1.03711	1.05171
265.05	0.849126	1.03348	1.05627
269.42		1.04316	1.04708
273.67	0.851899	1.04505
278.16	0.838126	1.06439	1.05257
282.56	0.827862	1.04974	1.04395
287.31	0.822912	1.04506
292.21	0.824857	1.06178	1.01945
296.92	0.825824	1.05105	1.02007
