# Supplementary material for: Biased activation of β2-AR/Gi/GRK2 signal pathway attenuated β1-AR sustained activation induced by β1-adrenergic receptor autoantibody
Source: Cell Death Discov. 2021 Nov 8;7:340. doi: 10.1038/s41420-021-00735-2 (PMC8576015; doi:10.1038/s41420-021-00735-2)
Supplement: Supplementary file 29 — Table S28 [file 41420_2021_735_MOESM29_ESM.xlsx]

## Sheet: Sheet1
Time (min)	β1-AA (WT)						ICI118551 (siRNA β2-AR)			β1-AA+ICI118551 (siRNA β2-AR)
0	100	100	100	100	100	100	100	100	100	100	100	100
5	99.5654	109.056	92.8401	125.026	99.9741	102.513	101.038	100.773	103.851	91.1527	104.917	102.615
10	95.2176	108.629	109.989	115.747	104.785	103.306	94.7861	90.1772	96.2719	97.7049	105.087	98.9889
30	93.724	99.4248	131.244	99.2859	103.86	98.1623	91.7219	91.0805	92.0655	100.549	107.832	95.3109
