# Supplementary material for: Biased activation of β2-AR/Gi/GRK2 signal pathway attenuated β1-AR sustained activation induced by β1-adrenergic receptor autoantibody
Source: Cell Death Discov. 2021 Nov 8;7:340. doi: 10.1038/s41420-021-00735-2 (PMC8576015; doi:10.1038/s41420-021-00735-2)
Supplement: Supplementary file 30 — Table S29 [file 41420_2021_735_MOESM30_ESM.xlsx]

## Sheet: Sheet1
Time (s)	β1-AA+ICI118551	β1-AA+ICI118551+PTX	ICI118551	PTX
0	1	1	1	1
8.94		1.00974	1.00063	1.0079
18.17	0.998218		0.988653	1.00595
27.11	0.998786		0.978816	0.997418
36.32	0.99712		0.968428	0.983716
45.36	0.996934	1.00743	0.978123	0.979877
54.58	0.996294	1.02463	0.979388	0.96896
63.61	0.993085	1.08948	0.984413	0.967959
72.45	0.991892	1.12532	0.974765	0.959918
81.58	0.988824	1.12766	0.970799	0.965103
90.66	0.986303	1.11718	0.966628	0.966
99.62	0.983565	1.10589	0.9541	0.970011
108.83	0.984311	1.10015	0.95903	0.971846
117.69	0.981064	1.08581	0.955872	0.95283
126.85	0.97838	1.07526	0.948788	0.943804
136.12	0.977102	1.07539	0.946403	0.947803
145.3	0.972923	1.05947	0.95711	0.954003
154.46	0.971548	1.05823	0.951101	0.941484
163.63	0.969937	1.04985	0.959546	0.94292
172.96	0.969958	1.04108	0.940514	0.941184
181.81	0.974063	1.03185	0.939484	0.948241
191.13	0.974426	1.02564	0.941437	0.943557
200.31	0.973811	1.01036	0.937159	0.925517
209.42	0.970257	1.00064	0.92826	0.928608
218.33	0.966123	1.00205	0.932606	0.938076
227.46	0.963905	1.00297	0.939448	0.92842
236.65	0.957129	1.00445	0.936459	0.922539
245.74		1.00028	0.939701	0.919119
254.75		0.991737	0.931027	0.918186
263.92	0.95603	0.988073	0.933699	0.91743
273.18		0.981555	0.932872	0.906625
282.28	0.953368	0.974575	0.922663	0.915782
291.3		0.969115	0.911009	0.903462
300.23	0.955133	0.966124	0.905761	0.901259
