# Supplementary material for: Biased activation of β2-AR/Gi/GRK2 signal pathway attenuated β1-AR sustained activation induced by β1-adrenergic receptor autoantibody
Source: Cell Death Discov. 2021 Nov 8;7:340. doi: 10.1038/s41420-021-00735-2 (PMC8576015; doi:10.1038/s41420-021-00735-2)
Supplement: Supplementary file 31 — Table S30 [file 41420_2021_735_MOESM31_ESM.xlsx]

## Sheet: Sheet1
Time (min)	β1-AA+ICI118551			β1-AA+ICI118551+PTX			PTX			ICI118551
0	100	100	100	100	100	100	100	100	100	100	100	100
5	82.0779	66.4156	65.1797	90.5007	101.897	94.8608	98.7986	100.226	108.199	94.5746	81.2535	96.7559
10	64.8956	44.0559	50.9902	102.552	107.375	86.7099	70.1283	91.9521	94.0109	91.253	78.1134	79.6893
30	29.0288	36.1169	29.6862	96.6655	92.7634	72.333	83.7892	81.6204	83.2633	66.3569	64.6189	84.2295
