# Supplementary material for: Biased activation of β2-AR/Gi/GRK2 signal pathway attenuated β1-AR sustained activation induced by β1-adrenergic receptor autoantibody
Source: Cell Death Discov. 2021 Nov 8;7:340. doi: 10.1038/s41420-021-00735-2 (PMC8576015; doi:10.1038/s41420-021-00735-2)
Supplement: Supplementary file 32 — Table S31 [file 41420_2021_735_MOESM32_ESM.xlsx]

## Sheet: Sheet1
Time (s)	β1-AA (β2-AR OE)	β1-AA+PTX (β2-AR OE)	PTX (β2-AR OE)
0	1	1	1
7.28	0.995614	0.995192	0.996829
14.25	0.988239	0.976624	0.996643
21.15	0.987333
28.18	0.984964	0.970559	0.991611
35.05	0.982817	0.96623	0.996353
41.96	0.981408	0.949047	0.998621
49.15	0.97739
55.9	0.98443	0.953831	0.997108
62.67		0.94854	0.999477
69.74		0.95655	1.00662
76.83	0.990211
83.92	0.983824	0.959051	1.02187
90.81	0.97878	0.984857	1.02416
97.75	0.984282	1.13007	1.01397
104.95	0.98666	1.179	1.01023
111.87	0.991627
		1.16381	1.00141
118.67	0.995741
125.5	1.00595	1.18557	1.00724
132.37	1.01939	1.17654	1.00814
139.35	1.02067	1.17417	1.01392
146.16	1.02226		1.01101
153.24	1.01375
160.19	1.00709	1.14502	1.011
167.26	1.00488		0.995511
173.95	1.00159		0.994587
180.76	1.00591
			0.992888
188.23	1.00029	1.12077	0.994814
195.03	0.996865
202.03	0.996192		1.00216
209.24	0.999413		0.999518
216.17	1.00206	1.11807	0.998005
223.05	0.998823		0.996084
230.18	0.995687
237.16	0.986763	1.12462	0.993532
244.09	0.980379	1.12085	0.98578
250.74	0.984604	1.11081	0.983774
257.65	0.980021
264.55	0.969469	1.11048	0.985354
271.44	0.970472		0.984247
278.39	0.959127	1.11887	0.984481
285.48	0.957501
292.62	0.952476		0.983573
299.64	0.945654	1.09985	0.989276
306.61	0.942367	1.09219	0.989838
