# Supplementary material for: Biased activation of β2-AR/Gi/GRK2 signal pathway attenuated β1-AR sustained activation induced by β1-adrenergic receptor autoantibody
Source: Cell Death Discov. 2021 Nov 8;7:340. doi: 10.1038/s41420-021-00735-2 (PMC8576015; doi:10.1038/s41420-021-00735-2)
Supplement: Supplementary file 33 — Table S32 [file 41420_2021_735_MOESM33_ESM.xlsx]

## Sheet: Sheet1
Time (min)	β1-AA (β2-AR OE)			β1-AA+PTX (β2-AR OE)			PTX (β2-AR OE)
0	100	100	100	100	100	100	100	100	100
5	99.3947	71.071	87.1819	107.872	92.3438	91.2303	97.5452	112.961	88.9707
10	74.8142	64.2523	76.939	106.132	100.14	106.207	102.042	112.152	80.5859
30	69.5347	59.0442	55.9292	100.894	85.2014	85.4816	82.8449	104.867	81.7126
