# Supplementary material for: Biased activation of β2-AR/Gi/GRK2 signal pathway attenuated β1-AR sustained activation induced by β1-adrenergic receptor autoantibody
Source: Cell Death Discov. 2021 Nov 8;7:340. doi: 10.1038/s41420-021-00735-2 (PMC8576015; doi:10.1038/s41420-021-00735-2)
Supplement: Supplementary file 34 — Table S33 [file 41420_2021_735_MOESM34_ESM.xlsx]

## Sheet: Sheet1
Time (min)	NE (β1-AR-GFP)			NE (β1-AR-GFP+Gi)			Control (β1-AR-GFP+Gi)
0	100	100	100	100	100	100	100	100	100	100
5	101.129	80.4389	71.3704	94.6705	66.5226	73.4967	107.042	92.0645	96.7506	90.9655
10	60.7164	60.6941	70.1305	71.4142	59.4239	63.313	117.976	93.0163	95.1185	78.7647
30	63.4097	51.6684	41.2041	48.1678	50.5595	45.4136	83.4272	77.5403	66.6741	86.5065
