# Supplementary material for: Biased activation of β2-AR/Gi/GRK2 signal pathway attenuated β1-AR sustained activation induced by β1-adrenergic receptor autoantibody
Source: Cell Death Discov. 2021 Nov 8;7:340. doi: 10.1038/s41420-021-00735-2 (PMC8576015; doi:10.1038/s41420-021-00735-2)
Supplement: Supplementary file 35 — Table S34 [file 41420_2021_735_MOESM35_ESM.xlsx]

## Sheet: Sheet1
Time (min)	Control			siGRK2
0	100	100	100	100	100	100
5	63.6339	64.4496	67.3408	82.0972	94.3518	96.5949
10	57.314	59.9556	54.3404	82.0193	89.5024	86.564
30	55.0718	56.2549	46.9659	69.9992	65.3084	90.2946
