# Supplementary material for: Biased activation of β2-AR/Gi/GRK2 signal pathway attenuated β1-AR sustained activation induced by β1-adrenergic receptor autoantibody
Source: Cell Death Discov. 2021 Nov 8;7:340. doi: 10.1038/s41420-021-00735-2 (PMC8576015; doi:10.1038/s41420-021-00735-2)
Supplement: Supplementary file 36 — Table S35 [file 41420_2021_735_MOESM36_ESM.xlsx]

## Sheet: Sheet1
Group	0M					2M
Saline	0.0795	0.0655	0.072	0.088	0.07	0.074	0.078	0.0755	0.086	0.074
ICI118551	0.0745	0.0905	0.083	0.084		0.0725	0.076	0.082	0.0835
β1-AA	0.0805	0.091	0.111	0.0825	0.0805	1.026	0.733		0.846	1.0235
β1-AA+ICI118551	0.089	0.079	0.0785	0.0715	0.084	1.4045	0.983	1.4	0.8975	1.425
