# Supplementary material for: Biased activation of β2-AR/Gi/GRK2 signal pathway attenuated β1-AR sustained activation induced by β1-adrenergic receptor autoantibody
Source: Cell Death Discov. 2021 Nov 8;7:340. doi: 10.1038/s41420-021-00735-2 (PMC8576015; doi:10.1038/s41420-021-00735-2)
Supplement: Supplementary file 37 — Table S36 [file 41420_2021_735_MOESM37_ESM.xlsx]

## Sheet: EF
Group	0M					2M
Saline	95.1825	86.7745	86.9878	69.729	67.9043	84.2329	74.1251	82.9719	85.8115	75.0966
ICI118551	85.0881	94.6193	91.004	89.7896		89.0519	92.2305	90.6312	84.6138
β1-AA	93.4108	94.3534	96.0837	97.0674	84.4213	75.8386	90.325		80.6315	78.3565
β1-AA+ICI118551	86.1134	68.0447	61.9693	74.7002	93.1099	88.9259	85.2999	74.5607	83.1047	85.1337

## Sheet: LVESD
Group	0M					2M
Saline	0.861667	1.2375	1.09083	1.925	2.13583	1.48021	2.13354	1.79667	1.47	1.65375
ICI118551	1.25812	0.889167	1.045	1.265		1.24542	1.12292	1.29646	1.63333
β1-AA	1.045	0.9625	0.715	0.650833	1.36583	1.91917	1.28625		1.55167	1.78646
β1-AA+ICI118551	1.17333	1.86083	2.18625	1.87	0.935	1.35771	1.12292	1.15354	2.04167	1.30156

## Sheet: LVEDD
Group	0M					2M
Saline	2.75917	2.7225	2.3925	3.1075	3.3825	3.07271	3.69542	3.66479	3.185	2.86854
ICI118551	2.64	2.73167	2.64917	3.09833		2.96042	3.04208	3.29729	3.45042
β1-AA	3.00667	2.92417	2.43833	2.46583	2.8325	3.39938	3.22583		2.97063	3.29729
β1-AA+ICI118551	2.52083	2.93333	3.23125	3.245	2.6125	2.86854	2.63375	2.41938	3.5525	2.60312
